# Supplementary material for: Direct and Delayed Mortality of Ceriodaphnia dubia and Rainbow Trout Following Time‐Varying Acute Exposures to Zinc
Source: Environ Toxicol Chem. 2021 Jul 20;40(9):2484–98. doi: 10.1002/etc.5131 (PMC8457064; doi:10.1002/etc.5131)
Supplement: Supplementary file 2 — Supporting information. [file ETC-40-2484-s003.xlsx]

## Sheet: Table S1
	Supplemental Data, Table S1. Summary of test conditions for conducting acute tests with Ceriodaphnia dubia in accordance with ASTM (2018a)
	Parameter	Conditions
	1. Species	Ceriodaphnia dubia
	2. Chemicals:	ZnSO4
	3. Test type:	static
	4.Temperature:	25°C
	5. Light quality:	Ambient laboratory light
	7. Photoperiod (light:dark):	16:8 hours
	8. Test chamber size:	50mL glass beakers
	9. Test solution volume:	50mL
	10. Water renewal:	None
	11. Organisms/chamber:	5
	12. Loading:	NA
	13. Replicates:	4
	14. Duration:	1, 3, 8, 24, and 48 h exposures with different recovery time (see Table 1).
		Also observation for mortality at 6, 12, 16, and 36 hours
	15. Age of test organisms:	<24 h
	16. Feeding:	None during the exposures and recovery time.
		For the test with 48-hour exposure, organisms will be observed in control water for 48 hours and fed 0.3 mL each yeast-cerophyll-trout chow (YCT; 1800 mg/L stock solution) and 0.3 mL algal (Raphidocelis subcapitata) suspension (3.0 to 3.5 X 107 cell/mL) per chamber daily after water renewal
	17. Chamber cleaning:	None
	18. Test water:	Diluted CERC well water to a hardness of 100 mg/L (see text)
	19. Test concentration:	See Table 1
	20. Chemical analysis:	Water samples for zinc analysis collected from each exposure concentration at the beginning and the end of each exposure
	21. Water quality:	pH, conductivity, hardness, alkalinity, and dissolved oxygen measured in the control, medium and high exposure concentrations at the beginning and end of the 48 h tests. DOC, major cations (calcium, potassium, magnesium, and sodium) and major anions (chloride, nitrate, nitrite, and sulfate) measured in the control water at the beginning of the tests
	22. Aeration:	None
	23. Endpoints:	Mortality and immobilization (see text)
	24. Test acceptability:	≥90% survival in the controls after up to 48-hour exposures

## Sheet: Table S2
	Supplemental Data, Table S2. Summary of test conditions for conducting acute tests with rainbow trout (Oncorhynchus mykiss) in accordance with ASTM (2018a)
	Parameter	Conditions
	1. Species	rainbow trout
	2. Chemicals:	ZnSO4
	3. Test type:	Static-renewal
	4.Temperature:	12°C
	5. Light quality:	Ambient laboratory light
	7. Photoperiod (light:dark):	16:8 hours
	8. Test chamber size:	3.8 L glass jars
	9. Test solution volume:	3 L
	10. Water renewal:	At 48 hours
	11. Organisms/chamber:	5
	12. Loading:	<0.8 g wet weight/L of test solution
	13. Replicates:	4
	14. Duration:	1, 3, 8, 24, and 96 hour exposure with different recovery time (see Table 2)
		Also observation for mortality at 6, 12, 16, 36, 48, and 72 hours
	15. Age of test organisms:	At least 2 weeks post swim up
	16. Feeding:	None during the exposures and recovery time.
		For the test with 96-hour exposure, organisms will be observed in control water for 48 hours and fed brine shrimp nauplii two times daily at an interval of 6 hours. Sufficient numbers of nauplii will be provided to assure that some nauplii remained alive in test jars for several hours after each feeding
	17. Chamber cleaning:	None during the exposures and recovery time.
		During the 48-hour observation period after the 96-hour exposure, uneaten food and debris will be removed before daily feeding
	18. Test water:	Diluted CERC well water to a hardness of 100 mg/L (see text)
	19. Test concentration:	See Table 2
	20. Chemical analysis:	Water samples for zinc analysis will be collected from each exposure concentration at the beginning and the end of each exposure. Additional samples before and after water renewal at 48 hour will be also collected
	21. Water quality:	pH, conductivity, hardness, alkalinity, and dissolved oxygen measured in the control, medium and high exposure concentrations at the beginning and the end of the 96-hour exposures. DOC, major cations (calcium, potassium, magnesium, and sodium) and major anions (chloride, nitrate, nitrite, and sulfate) measured in the control at the beginning of the test
	22. Aeration:	None unless dissolved oxygen <4 mg/L
	23. Endpoints:	Mortality and immobilization (see text)
	24. Test acceptability:	≥90% survival in the controls after up to 96-hour exposures

## Sheet: Table S3
Supplemental Data, Table S3. Measured water quality parameters for C. dubia and O. mykiss tests.
Species	Nominal Zn Concentration	Treatment	Day	Dissolved oxygen (mg/L)	Specific conductance (µS/cm)	pH	Alkalinity (mg CaCO3/L)	Hardness (mg CaCO3/L)	Ammonia (mg N/L)
C. dubia	0	All treatments	0	9.58	189	7.89	96	100	0.057
C. dubia	0	8h	0	8.64	228	7.99	92	100	0.046
C. dubia	0	24h	1	8.76	240	7.81	96	100	0.012
C. dubia	0	1h	2	8.35	288	8.04	104	100	<0.001
C. dubia	0	24h	2	8.32	234	8.09	90	110	<0.001
C. dubia	0	3h	2	8.31	256	8.21	96	108	<0.001
C. dubia	0	48h	2	8.36	237	8.29	96	106	0.012
C. dubia	0	8h	2	8.24	244	8.28	96	110	<0.001
C. dubia	0	96h	4	8.3	254	8.01	96	100	0.521
C. dubia	31	All treatments	-4	--	--	--	--	--	--
C. dubia	31	All treatments	0	9.79	192	7.47	92	100	0.018
C. dubia	31	0	0	--	--	--	--	--	--
C. dubia	31	48	2	--	--	--	--	--	--
C. dubia	63	All treatments	-4	--	--	--	--	--	--
C. dubia	63	All treatments	0	10.67	191	7.68	88	100	0.079
C. dubia	63	0	0	--	--	--	--	--	--
C. dubia	63	24	1	--	--	--	--	--	--
C. dubia	63	48	2	--	--	--	--	--	--
C. dubia	125	All treatments	-4	--	--	--	--	--	--
C. dubia	125	All treatments	0	10.68	192	7.79	88	100	0.051
C. dubia	125	8h	0	--	--	--	--	--	--
C. dubia	125	24h	1	8.69	229	7.91	92	100	0.046
C. dubia	125	24h	2	8.42	227	8.15	94	108	<0.001
C. dubia	125	48h	2	8.34	233	8.16	96	108	0.085
C. dubia	125	96h	4	8.4	237	8.04	96	100	0.001
C. dubia	250	All treatments	-4	--	--	--	--	--	--
C. dubia	250	All treatments	0	10.7	193	7.84	88	100	0.001
C. dubia	250	8h	0	8.62	238	8.09	94	100	0.007
C. dubia	250	24h	1	--	--	--	--	--	--
C. dubia	250	8h	2	8.24	244	8.28	96	110	<0.001
C. dubia	250	48h	2	--	--	--	--	--	--
C. dubia	500	All treatments	-4	--	--	--	--	--	--
C. dubia	500	All treatments	0	10.72	192	7.57	92	100	--
C. dubia	500	8h	0	--	--	--	--	--	--
C. dubia	500	24h	1	--	--	--	--	--	--
C. dubia	500	1h	2	8.3	241	8.06	96	102	<0.001
C. dubia	500	3h	2	8.26	235	8.2	96	108	<0.001
C. dubia	500	48h	2	8.31	233	8.19	96	108	0.024
C. dubia	500	96h	4	8.5	238	8.04	94	100	0.001
C. dubia	1000	All treatments	-4	--	--	--	--	--	--
C. dubia	1000	All treatments	0	10.66	195	7.55	88	100	0.046
C. dubia	1000	8h	0	--	--	--	--	--	--
C. dubia	1000	24h	1	8.73	229	7.9	92	100	0.001
C. dubia	1000	24h	2	8.41	235	8.07	96	110	0.018
C. dubia	2000	All treatments	-4	--	--	--	--	--	--
C. dubia	2000	All treatments	0	10.58	195	7.8	88	100	0.035
C. dubia	2000	8h	0	8.61	228	8.01	92	100	0.001
C. dubia	2000	8h	2	8.27	234	8.06	92	108	<0.001
C. dubia	4000	All treatments	-4	--	--	--	--	--	--
C. dubia	4000	All treatments	0	10.55	199	7.44	80	100	0.007
C. dubia	4000	1h	2	8.35	247	8.27	96	100	<0.001
C. dubia	4000	3h	2	8.31	240	8.26	94	108	<0.001
O. mykiss	0	All treatments	0	9.03	222	8	90	100	0.12
O. mykiss	0	8h	0	8.61	203	7.57	90	102	0.057
O. mykiss	0	All treatments	1	8.38	220	7.29	90	100	0.169
O. mykiss	0	Incoming renewal water	2	8.95	230	7.64	92	102	0.074
O. mykiss	0	Outgoing renewal water	2	8.89	219	7.54	86	100	0.303
O. mykiss	0	1h	4	8.67	223	7.75	90	108	0.649
O. mykiss	0	3h	4	8.69	220	7.89	92	104	0.554
O. mykiss	0	8h	4	8.49	213	7.87	90	104	0.554
O. mykiss	0	24h	4	8.68	210	7.91	92	106	0.376
O. mykiss	0	96h	4	8.65	217	7.93	94	106	0.376
O. mykiss	125	All treatments	-3	--	--	--	--	--	--
O. mykiss	125	All treatments	0	9.16	220	7.83	94	100	<0.001
O. mykiss	125	Incoming renewal water	2	--	--	--	--	--	--
O. mykiss	125	96h	4	--	--	--	--	--	--
O. mykiss	250	All treatments	-3	--	--	--	--	--	--
O. mykiss	250	All treatments	0	9.05	219	7.82	96	100	<0.001
O. mykiss	250	96h	4	--	--	--	--	--	--
O. mykiss	500	All treatments	-3	--	--	--	--	--	--
O. mykiss	500	All treatments	0	9.03	218	7.94	96	100	<0.001
O. mykiss	500	8h	0	--	--	--	--	--	--
O. mykiss	500	Incoming renewal water	2	8.89	221	7.49	88	104	0.018
O. mykiss	500	Outgoing renewal water	2	8.92	222	7.48	88	104	0.364
O. mykiss	500	96h	4	8.91	215	8.03	90	104	0.046
O. mykiss	1000	All treatments	-3	--	--	--	--	--	--
O. mykiss	1000	All treatments	0	9.11	192	7.89	94	100	<0.001
O. mykiss	1000	8h	0	--	--	--	--	--	--
O. mykiss	1000	All treatments	1	--	--	--	--	--	--
O. mykiss	1000	96h	4	--	--	--	--	--	--
O. mykiss	2000	All treatments	-3	--	--	--	--	--	--
O. mykiss	2000	All treatments	0	8.93	230	7.94	96	100	0.001
O. mykiss	2000	8h	0	--	--	--	--	--	--
O. mykiss	2000	All treatments	1	8.73	225	7.25	88	100	0.152
O. mykiss	2000	Incoming renewal water	2	9.14	227	7.82	90	100	0.018
O. mykiss	2000	Outgoing renewal water	2	9.18	231	7.79	92	104	0.219
O. mykiss	2000	96h	4	8.62	212	8.13	90	104	0.063
O. mykiss	2000	96h	4	8.53	221	8.03	90	124	2.01
O. mykiss	4000	All treatments	-3	--	--	--	--	--	--
O. mykiss	4000	All treatments	0	8.94	235	7.89	90	100	<0.001
O. mykiss	4000	8h	0	8.72	213	7.25	90	110	0.007
O. mykiss	4000	All treatments	1	--	--	--	--	--	--
O. mykiss	4000	8h	4	8.52	209	7.71	92	106	0.476
O. mykiss	8000	All treatments	-3	--	--	--	--	--	--
O. mykiss	8000	All treatments	0	8.88	242	7.72	90	100	<0.001
O. mykiss	8000	8h	0	--	--	--	--	--	--
O. mykiss	8000	All treatments	1	--	--	--	--	--	--
O. mykiss	8000	8h	4	8.71	220	7.82	90	108	0.532
O. mykiss	8000	3h	4	8.72	223	7.77	90	106	0.409
O. mykiss	16000	All treatments	-3	--	--	--	--	--	--
O. mykiss	16000	All treatments	0	8.91	261	7.48	88	120	<0.001
O. mykiss	16000	8h	0	--	--	--	--	--	--
O. mykiss	16000	All treatments	1	9.3	256	7.35	88	100	0.035
O. mykiss	16000	24h	4	8.71	212	8	94	108	0.001
O. mykiss	32000	All treatments	-3	--	--	--	--	--	--
O. mykiss	32000	All treatments	0	8.93	302	7.35	80	100	0.051
O. mykiss	32000	8h	0	8.96	273	7.13	90	102	<0.001
O. mykiss	32000	8h	4	8.79	207	8.01	90	104	0.001
O. mykiss	64000	All treatments	-3	--	--	--	--	--	--
O. mykiss	64000	All treatments	0	8.9	380	7.04	98	100	0.029
O. mykiss	64000	1h	4	8.82	221	7.85	90	106	0.236
O. mykiss	64000	3h	4	8.73	219	8.06	94	104	0.001
Min				8.24	189	7.04	80	100	0.001
Max				10.72	380	8.29	104	124	2.01

## Sheet: Table S4
Supplemental Data, Table S4. Measured concentrations of major cations and anions and dissolved organic carbon in C. dubia and O. mykiss tests.
Species	Nominal Zn Concentration (µg/L)	Day	Calcium (mg/L)	Magnesium (mg/L)	Potassium (mg/L)	Sodium (mg/L	Chloride (mg/L)	Sulfate (mg/L)	Dissolved organic carbon (mg/L)
C. dubia	0	1	25	8.4	0.9	8.3	10	17	0.4
O. mykiss	0	0	27	8.6	1	9.2	11	19	0.4

## Sheet: Table S5
Supplemental Data, Table S5. Measured Zn concentrations in C. dubia and O. mykiss tests.
Ceriodaphnia dubia
ICP-MS (µg/L)							Colorimetric (µg/L)
Nominal Zn Concentration	Day 0	Day 1	Day 4	Avg	% of nominal	Day -4	Day 0	Day 0 (8h)	Day 1 (24h)	Day 2 (48h)	Avg	% of nominal	% of ICP-MS
0	--	3.4	--	3.4	--	0	0	0	0	0	0	--	--
31	--	24.2	--	24.2	78.0645	40	0	--	0	0	10	32.2581	41.3223
63	--	57.1	--	57.1	90.6349	50	30	30	30	20	32	50.7937	56.042
125	--	114	--	114	91.2	130	120	90	80	90	102	81.6	89.4737
250	--	227	--	227	90.8	270	200	120	180	170	188	75.2	82.8194
500	--	435	--	435	87	510	440	380	390	400	424	84.8	97.4713
1000	--	978	--	978	97.8	1030	940	750	770	--	872.5	87.25	89.2127
2000	--	1990	--	1990	99.5	1980	1970	1250	--	--	1733.33	86.6667	87.1022
4000	--	3790	--	3790	94.75	3940	3970	--	--	--	3955	98.875	104.354
Oncorhynchus mykiss
ICP-MS (µg/L)							Colorimetric (µg/L)
Nominal Zn Concentration	Day 0	Day 1	Day 4	Avg	% of nominal	Day -3	Day 0	Day 0 (8h)	Day 1 (24h)	Day 2 In (48h)	Day 2 Out (48h)	Day 4 (96h)	Avg	% of nominal	% of ICP-MS
0	1	6.8	4.2	4	--	--	--	--	--	--	--	--	--	--	--
125	106	--	154	130	104	120	110	--	--	150	170	140	138	110.4	106.154
250	251	--	301	276	110.4	230	250	--	--	180	290	250	240	96	86.9565
500	530	567	611	569.333	113.867	550	540	--	560	610	580	640	580	116	101.874
1000	1080	1120	1200	1133.33	113.333	1170	1260	1230	1250	1120	1200	1110	1191.43	119.143	105.126
2000	2100	2190	1890	2060	103	1970	1730	1820	1820	1710	2020	2010	1868.57	93.4286	90.7074
4000	2740	3620	--	3180	79.5	3550	2600	2140	3370	--	--	--	2915	72.875	91.6667
8000	4390	5130	--	4760	59.5	7570	5670	6320	5380	--	--	--	6235	77.9375	130.987
16000	9950	11300	--	10625	66.4062	15530	12940	12360	11560	--	--	--	13097.5	81.8594	123.271
32000	20900	--	--	20900	65.3125	30300	26300	--	--	--	--	--	28300	88.4375	135.407
64000	49100	--	--	49100	76.7188	63510	55110	--	--	--	--	--	59310	92.6719	120.794
