# Supplementary material for: Direct and Delayed Mortality of Ceriodaphnia dubia and Rainbow Trout Following Time‐Varying Acute Exposures to Zinc
Source: Environ Toxicol Chem. 2021 Jul 20;40(9):2484–98. doi: 10.1002/etc.5131 (PMC8457064; doi:10.1002/etc.5131)
Supplement: Supplementary file 3 — Supporting information. [file ETC-40-2484-s002.xlsx]

## Sheet: ReadMe
This workbook includes 10 worksheets with survival counts and effects concentrations calculations for the 5 each toxicity tests with Ceriodaphnia dubia and rainbow trout.
The data are organized by treatment, exposure times, and observation times. For example, in the first spreadsheet "C.dubia_1h", columns AJ-AM, the treatment "1hr" and observation time "36 hr"
indicates that the organisms were exposed to the various Zn concentrations for 1 hour, then pipetted into clean water, were then were counted at 36 hours, and the calculated EC values are for the total cumulative mortality at 36 hours.
In this example, no organisms died in the first hour of exposure.

## Sheet: C.dubia_1h
Notes: used day 1 ICP-MS data for Zn concentrations
Analysis type:	Tolerance distribution					Analysis type:	Tolerance distribution					Analysis type:	Tolerance distribution					Analysis type:	Tolerance distribution					Analysis type:	Tolerance distribution					Analysis type:	Tolerance distribution					Analysis type:	Tolerance distribution					Analysis type:	Tolerance distribution					Analysis type:	Tolerance distribution
Model shape:	Gaussian distribution					Model shape:	Gaussian distribution					Model shape:	Gaussian distribution					Model shape:	Gaussian distribution					Model shape:	Gaussian distribution					Model shape:	Gaussian distribution					Model shape:	Gaussian distribution					Model shape:	Gaussian distribution					Model shape:	Gaussian distribution
# Parameters:	3					# Parameters:	3					# Parameters:	3					# Parameters:	3					# Parameters:	3					# Parameters:	3					# Parameters:	3					# Parameters:	3					# Parameters:	3
Transform:	Logarithm					Transform:	Logarithm					Transform:	Logarithm					Transform:	Logarithm					Transform:	Logarithm					Transform:	Logarithm					Transform:	Logarithm					Transform:	Logarithm					Transform:	Logarithm
Treatment:	1hr	Time:	1h			Treatment:	1hr	Time:	3h			Treatment:	1hr	Time:	6h			Treatment:	1hr	Time:	8h			Treatment:	1hr	Time:	12h			Treatment:	1hr	Time:	16h			Treatment:	1hr	Time:	24h			Treatment:	1hr	Time:	36			Treatment:	1hr
Replicate	Measured Zn	# Org w/o response	Total # organisms			Replicate	Measured Zn	# Org w/o response	Total # organisms			Replicate	Measured Zn	# Org w/o response	Total # organisms			Replicate	Measured Zn	# Org w/o response	Total # organisms			Replicate	Measured Zn	# Org w/o response	Total # organisms			Replicate	Measured Zn	# Org w/o response	Total # organisms			Replicate	Measured Zn	# Org w/o response	Total # organisms			Replicate	Measured Zn	# Org w/o response	Total # organisms			Replicate	Measured Zn
1	5	5	5			1	5	5	5			1	5	5	5			1	5	5	5			1	5	5	5			1	5	5	5			1	5	5	5			1	5	5	5			1	5
2	5	5	5			2	5	5	5			2	5	5	5			2	5	5	5			2	5	5	5			2	5	5	5			2	5	5	5			2	5	5	5			2	5
3	5	5	5			3	5	5	5			3	5	3	3			3	5	3	3			3	5	3	3			3	5	3	3			3	5	3	3			3	5	3	3			3	5
4	5	5	5			4	5	5	5			4	5	5	5			4	5	5	5			4	5	5	5			4	5	5	5			4	5	5	5			4	5	5	5			4	5
1	114	5	5			1	114	5	5			1	114	3	5			1	114	3	5			1	114	3	5			1	114	3	5			1	114	3	5			1	114	3	5			1	114
2	114	5	5			2	114	4	5			2	114	4	5			2	114	4	5			2	114	4	5			2	114	4	5			2	114	4	5			2	114	1	5			2	114
3	114	5	5			3	114	4	5			3	114	3	5			3	114	3	5			3	114	3	5			3	114	3	5			3	114	3	5			3	114	1	5			3	114
4	114	5	5			4	114	5	5			4	114	5	5			4	114	5	5			4	114	5	5			4	114	5	5			4	114	5	5			4	114	3	5			4	114
1	227	5	5			1	227	3	5			1	227	3	5			1	227	3	5			1	227	3	5			1	227	3	5			1	227	0	5			1	227	0	5			1	227
2	227	5	5			2	227	4	5			2	227	3	5			2	227	3	5			2	227	3	5			2	227	3	5			2	227	1	5			2	227	0	5			2	227
3	227	5	5			3	227	4	5			3	227	2	5			3	227	2	5			3	227	2	5			3	227	2	5			3	227	1	5			3	227	0	5			3	227
4	227	5	5			4	227	5	5			4	227	5	5			4	227	5	5			4	227	5	5			4	227	5	5			4	227	4	5			4	227	0	5			4	227
1	435	5	5			1	435	5	5			1	435	5	5			1	435	3	5			1	435	3	5			1	435	2	5			1	435	0	5			1	435	0	5			1	435
2	435	5	5			2	435	5	5			2	435	5	5			2	435	3	5			2	435	3	5			2	435	3	5			2	435	1	5			2	435	0	5			2	435
3	435	5	5			3	435	5	5			3	435	5	5			3	435	5	5			3	435	5	5			3	435	5	5			3	435	3	5			3	435	0	5			3	435
4	435	5	5			4	435	4	5			4	435	4	5			4	435	4	5			4	435	4	5			4	435	4	5			4	435	2	5			4	435	0	5			4	435
1	978	5	5			1	978	5	5			1	978	5	5			1	978	5	5			1	978	5	5			1	978	5	5			1	978	3	5			1	978	0	5			1	978
2	978	4	5			2	978	4	5			2	978	4	5			2	978	4	5			2	978	4	5			2	978	4	5			2	978	3	5			2	978	0	5			2	978
3	978	5	5			3	978	5	5			3	978	5	5			3	978	5	5			3	978	5	5			3	978	5	5			3	978	5	5			3	978	0	5			3	978
4	978	5	5			4	978	5	5			4	978	5	5			4	978	5	5			4	978	5	5			4	978	5	5			4	978	5	5			4	978	0	5			4	978
1	1990	5	5			1	1990	5	5			1	1990	5	5			1	1990	5	5			1	1990	5	5			1	1990	5	5			1	1990	5	5			1	1990	0	5			1	1990
2	1990	5	5			2	1990	3	5			2	1990	3	5			2	1990	3	5			2	1990	3	5			2	1990	3	5			2	1990	3	5			2	1990	0	5			2	1990
3	1990	5	5			3	1990	5	5			3	1990	5	5			3	1990	5	5			3	1990	5	5			3	1990	5	5			3	1990	5	5			3	1990	0	5			3	1990
4	1990	5	5			4	1990	5	5			4	1990	5	5			4	1990	5	5			4	1990	5	5			4	1990	5	5			4	1990	3	5			4	1990	0	5			4	1990
1	3790	5	5			1	3790	5	5			1	3790	5	5			1	3790	5	5			1	3790	5	5			1	3790	5	5			1	3790	4	5			1	3790	0	5			1	3790
2	3790	5	5			2	3790	5	5			2	3790	5	5			2	3790	5	5			2	3790	5	5			2	3790	5	5			2	3790	5	5			2	3790	0	5			2	3790
3	3790	5	5			3	3790	5	5			3	3790	5	5			3	3790	5	5			3	3790	5	5			3	3790	5	5			3	3790	5	5			3	3790	0	5			3	3790
4	3790	5	5			4	3790	5	5			4	3790	5	5			4	3790	5	5			4	3790	5	5			4	3790	5	5			4	3790	5	5			4	3790	0	5			4	3790
																																										Treatment:	1hr	Time:	36		Mortality	Treatment:	1hr
Treatment	Measured Zn	# Org w/o response	Total # organisms	% Survival		Treatment	Measured Zn	# Org w/o response	Total # organisms	% Survival		Treatment	Measured Zn	# Org w/o response	Total # organisms	% Survival		Treatment	Measured Zn	# Org w/o response	Total # organisms	% Survival		Treatment	Measured Zn	# Org w/o response	Total # organisms	% Survival		Treatment	Measured Zn	# Org w/o response	Total # organisms	% Survival		Treatment	Measured Zn	# Org w/o response	Total # organisms	% Survival		Treatment	Measured Zn	# Org w/o response	Total # organisms	% Survival		Treatment	Measured Zn
1	5	20	20	1		1	5	20	20	1		1	5	18	18	1		1	5	18	18	1		1	5	18	18	1		1	5	18	18	1		1	5	18	18	1		1	5	18	18	1		1	5
2	114	20	20	1		2	114	18	20	0.9		2	114	15	20	0.75		2	114	15	20	0.75		2	114	15	20	0.75		2	114	15	20	0.75		2	114	15	20	0.75		2	114	8	20	0.4	0.555556	2	114
3	227	20	20	1		3	227	16	20	0.8		3	227	13	20	0.65		3	227	13	20	0.65		3	227	13	20	0.65		3	227	13	20	0.65		3	227	6	20	0.3		3	227	0	20	0		3	227
4	435	20	20	1		4	435	19	20	0.95		4	435	19	20	0.95		4	435	15	20	0.75		4	435	15	20	0.75		4	435	14	20	0.7		4	435	6	20	0.3		4	435	0	20	0		4	435
5	978	19	20	0.95		5	978	19	20	0.95		5	978	19	20	0.95		5	978	19	20	0.95		5	978	19	20	0.95		5	978	19	20	0.95		5	978	16	20	0.8		5	978	0	20	0		5	978
6	1990	20	20	1		6	1990	18	20	0.9		6	1990	18	20	0.9		6	1990	18	20	0.9		6	1990	18	20	0.9		6	1990	18	20	0.9		6	1990	16	20	0.8		6	1990	0	20	0		6	1990
7	3790	20	20	1		7	3790	20	20	1		7	3790	20	20	1		7	3790	20	20	1		7	3790	20	20	1		7	3790	20	20	1		7	3790	19	20	0.95		7	3790	0	20	0		7	3790
p	Xp	95% LCL	95% UCL			p	Xp	95% LCL	95% UCL			p	Xp	95% LCL	95% UCL			p	Xp	95% LCL	95% UCL			p	Xp	95% LCL	95% UCL			p	Xp	95% LCL	95% UCL			p	Xp	95% LCL	95% UCL			p	Xp	Mortality at LOEC				p	Xp
50	>3790					50	Nonmonotonic response					50	Nonmonotonic response					50	Nonmonotonic response					50	Nonmonotonic response					50	Nonmonotonic response					50	Nonmonotonic response					50	114	0.56				50	114
20						20						20						20						20						20						20						20						20
10						10						10						10						10						10						10						10						10
114 µg/L Zn	1 hr					227 µg/L Zn						435 µg/L Zn
Observation (hours)	Survival	Mortality	Percent mortality			Treatment (hours)	Survival	Mortality	Percent mortality			Treatment (hours)	Survival	Mortality	Percent mortality
1	5	0	0			1	5	0	0			1	5	0	0
3	4.5	0.5	0.1			3	4	1	0.2			3	4.75	0.25	0.05
6	3.75	1.25	0.25			6	3.25	1.75	0.35			6	4.75	0.25	0.05
8	3.75	1.25	0.25			8	3.25	1.75	0.35			8	3.75	1.25	0.25
12	3.75	1.25	0.25			12	3.25	1.75	0.35			12	3.75	1.25	0.25
16	3.75	1.25	0.25			16	3.25	1.75	0.35			16	3.5	1.5	0.3
24	3.75	1.25	0.25			24	1.5	3.5	0.7			24	1.5	3.5	0.7
36	2	3	0.6			36	0	5	1			36	0	5	1
48	1.5	3.5	0.7			48	0	5	1			48	0	5	1
[truncated: 3 more columns]

## Sheet: C.dubia_3h
Notes: used day 1 ICP-MS data for Zn concentrations
Analysis type:	Tolerance distribution					Analysis type:	Tolerance distribution					Analysis type:	Tolerance distribution					Analysis type:	Tolerance distribution					Analysis type:	Tolerance distribution					Analysis type:	Tolerance distribution					Analysis type:	Tolerance distribution					Analysis type:	Tolerance distribution					Analysis type:	Tolerance distribution
Model shape:	Gaussian distribution					Model shape:	Gaussian distribution					Model shape:	Gaussian distribution					Model shape:	Gaussian distribution					Model shape:	Gaussian distribution					Model shape:	Gaussian distribution					Model shape:	Gaussian distribution					Model shape:	Gaussian distribution					Model shape:	Gaussian distribution
# Parameters:	3					# Parameters:	3					# Parameters:	3					# Parameters:	3					# Parameters:	3					# Parameters:	3					# Parameters:	3					# Parameters:	3					# Parameters:	3
Transform:	Logarithm					Transform:	Logarithm					Transform:	Logarithm					Transform:	Logarithm					Transform:	Logarithm					Transform:	Logarithm					Transform:	Logarithm					Transform:	Logarithm					Transform:	Logarithm
Treatment:	3h	Time:	1h			Treatment:	3h	Time:	3h			Treatment:	3h	Time:	6h			Treatment:	3h	Time:	8h			Treatment:	3h	Time:	12h			Treatment:	3h	Time:	16h			Treatment:	3h	Time:	24h			Treatment:	3h	Time:	36			Treatment:	3h
Replicate	Measured Zn	# Org w/o response	Total # organisms			Replicate	Measured Zn	# Org w/o response	Total # organisms			Replicate	Measured Zn	# Org w/o response	Total # organisms			Replicate	Measured Zn	# Org w/o response	Total # organisms			Replicate	Measured Zn	# Org w/o response	Total # organisms			Replicate	Measured Zn	# Org w/o response	Total # organisms			Replicate	Measured Zn	# Org w/o response	Total # organisms			Replicate	Measured Zn	# Org w/o response	Total # organisms			Replicate	Measured Zn
1	5	5	5			1	5	5	5			1	5	5	5			1	5	5	5			1	5	5	5			1	5	5	5			1	5	5	5			1	5	5	5			1	5
2	5	5	5			2	5	5	5			2	5	5	5			2	5	5	5			2	5	5	5			2	5	5	5			2	5	5	5			2	5	5	5			2	5
3	5	5	5			3	5	5	5			3	5	5	5			3	5	5	5			3	5	5	5			3	5	5	5			3	5	5	5			3	5	5	5			3	5
4	5	5	5			4	5	5	5			4	5	5	5			4	5	4	5			4	5	4	5			4	5	3	5			4	5	3	5			4	5	1	5			4	5
1	114	5	5			1	114	4	5			1	114	3	5			1	114	3	5			1	114	3	5			1	114	3	5			1	114	1	5			1	114	0	5			1	114
2	114	5	5			2	114	5	5			2	114	5	5			2	114	5	5			2	114	5	5			2	114	5	5			2	114	1	5			2	114	0	5			2	114
3	114	5	5			3	114	5	5			3	114	4	5			3	114	4	5			3	114	4	5			3	114	4	5			3	114	1	5			3	114	0	5			3	114
4	114	5	5			4	114	5	5			4	114	5	5			4	114	5	5			4	114	5	5			4	114	5	5			4	114	2	5			4	114	0	5			4	114
1	227	5	5			1	227	5	5			1	227	4	5			1	227	4	5			1	227	4	5			1	227	4	5			1	227	0	5			1	227	0	5			1	227
2	227	5	5			2	227	5	5			2	227	5	5			2	227	5	5			2	227	5	5			2	227	5	5			2	227	0	5			2	227	0	5			2	227
3	227	5	5			3	227	4	5			3	227	4	5			3	227	4	5			3	227	4	5			3	227	4	5			3	227	2	5			3	227	0	5			3	227
4	227	5	5			4	227	5	5			4	227	5	5			4	227	5	5			4	227	5	5			4	227	5	5			4	227	0	5			4	227	0	5			4	227
1	435	5	5			1	435	5	5			1	435	5	5			1	435	5	5			1	435	5	5			1	435	5	5			1	435	0	5			1	435	0	5			1	435
2	435	5	5			2	435	4	5			2	435	4	5			2	435	4	5			2	435	4	5			2	435	4	5			2	435	0	5			2	435	0	5			2	435
3	435	5	5			3	435	4	5			3	435	4	5			3	435	4	5			3	435	4	5			3	435	4	5			3	435	0	5			3	435	0	5			3	435
4	435	5	5			4	435	5	5			4	435	5	5			4	435	5	5			4	435	5	5			4	435	5	5			4	435	1	5			4	435	0	5			4	435
1	978	5	5			1	978	5	5			1	978	5	5			1	978	5	5			1	978	5	5			1	978	5	5			1	978	3	5			1	978	0	5			1	978
2	978	5	5			2	978	5	5			2	978	5	5			2	978	5	5			2	978	4	5			2	978	3	5			2	978	1	5			2	978	0	5			2	978
3	978	5	5			3	978	5	5			3	978	5	5			3	978	5	5			3	978	5	5			3	978	3	5			3	978	0	5			3	978	0	5			3	978
4	978	5	5			4	978	5	5			4	978	5	5			4	978	5	5			4	978	5	5			4	978	5	5			4	978	4	5			4	978	0	5			4	978
1	1990	5	5			1	1990	5	5			1	1990	5	5			1	1990	4	5			1	1990	4	5			1	1990	4	5			1	1990	4	5			1	1990	0	5			1	1990
2	1990	5	5			2	1990	5	5			2	1990	5	5			2	1990	5	5			2	1990	5	5			2	1990	5	5			2	1990	4	5			2	1990	0	5			2	1990
3	1990	5	5			3	1990	5	5			3	1990	5	5			3	1990	5	5			3	1990	5	5			3	1990	5	5			3	1990	4	5			3	1990	0	5			3	1990
4	1990	5	5			4	1990	5	5			4	1990	5	5			4	1990	4	5			4	1990	3	5			4	1990	3	5			4	1990	1	5			4	1990	0	5			4	1990
1	3790	5	5			1	3790	5	5			1	3790	5	5			1	3790	5	5			1	3790	5	5			1	3790	4	5			1	3790	0	5			1	3790	0	5			1	3790
2	3790	5	5			2	3790	5	5			2	3790	5	5			2	3790	5	5			2	3790	5	5			2	3790	4	5			2	3790	3	5			2	3790	0	5			2	3790
3	3790	5	5			3	3790	5	5			3	3790	5	5			3	3790	5	5			3	3790	5	5			3	3790	5	5			3	3790	3	5			3	3790	0	5			3	3790
4	3790	5	5			4	3790	5	5			4	3790	5	5			4	3790	5	5			4	3790	5	5			4	3790	4	5			4	3790	3	5			4	3790	0	5			4	3790
Treatment	Measured Zn	# Org w/o response	Total # organisms	% Survival		Treatment	Measured Zn	# Org w/o response	Total # organisms	% Survival		Treatment	Measured Zn	# Org w/o response	Total # organisms	% Survival		Treatment	Measured Zn	# Org w/o response	Total # organisms	% Survival		Treatment	Measured Zn	# Org w/o response	Total # organisms	% Survival		Treatment	Measured Zn	# Org w/o response	Total # organisms	% Survival		Treatment	Measured Zn	# Org w/o response	Total # organisms	% Survival		Treatment	Measured Zn	# Org w/o response	Total # organisms	% Survival		Treatment	Measured Zn
1	5	20	20	1		1	5	20	20	1		1	5	20	20	1		1	5	19	20	0.95		1	5	19	20	0.95		1	5	18	20	0.9		1	5	18	20	0.9		1	5	16	20	0.8		1	5
2	114	20	20	1		2	114	19	20	0.95		2	114	17	20	0.85		2	114	17	20	0.85		2	114	17	20	0.85		2	114	17	20	0.85		2	114	5	20	0.25		2	114	0	20	0		2	114
3	227	20	20	1		3	227	19	20	0.95		3	227	18	20	0.9		3	227	18	20	0.9		3	227	18	20	0.9		3	227	18	20	0.9		3	227	2	20	0.1		3	227	0	20	0		3	227
4	435	20	20	1		4	435	18	20	0.9		4	435	18	20	0.9		4	435	18	20	0.9		4	435	18	20	0.9		4	435	18	20	0.9		4	435	1	20	0.05		4	435	0	20	0		4	435
5	978	20	20	1		5	978	20	20	1		5	978	20	20	1		5	978	20	20	1		5	978	19	20	0.95		5	978	16	20	0.8		5	978	8	20	0.4		5	978	0	20	0		5	978
6	1990	20	20	1		6	1990	20	20	1		6	1990	20	20	1		6	1990	18	20	0.9		6	1990	17	20	0.85		6	1990	17	20	0.85		6	1990	13	20	0.65		6	1990	0	20	0		6	1990
7	3790	20	20	1		7	3790	20	20	1		7	3790	20	20	1		7	3790	20	20	1		7	3790	20	20	1		7	3790	17	20	0.85		7	3790	9	20	0.45		7	3790	0	20	0		7	3790
p	Xp	95% LCL	95% UCL			p	Xp	95% LCL	95% UCL			p	Xp	95% LCL	95% UCL			p	Xp	95% LCL	95% UCL			p	Xp	95% LCL	95% UCL			p	Xp	95% LCL	95% UCL			p	Xp	95% LCL	95% UCL			p	Xp	Mortality at LOEC				p	Xp
50	>3790					50	>3790					50	Nonmonotonic response					50	Nonmonotonic response					50	Nonmonotonic response					50	Nonmonotonic response					50	Nonmonotonic response					50	114	1				50	114
20						20						20						20						20						20						20						20						20
10						10						10						10						10						10						10						10						10
[truncated: 3 more columns]

## Sheet: C. dubia_8h
Notes: used day 1 ICP-MS data for Zn concentrations
Analysis type:	Tolerance distribution					Analysis type:	Tolerance distribution					Analysis type:	Tolerance distribution					Analysis type:	Tolerance distribution					Analysis type:	Tolerance distribution					Analysis type:	Tolerance distribution					Analysis type:	Tolerance distribution					Analysis type:	Tolerance distribution					Analysis type:	Tolerance distribution
Model shape:	Gaussian distribution					Model shape:	Gaussian distribution					Model shape:	Gaussian distribution					Model shape:	Gaussian distribution					Model shape:	Gaussian distribution					Model shape:	Gaussian distribution					Model shape:	Gaussian distribution					Model shape:	Gaussian distribution					Model shape:	Gaussian distribution
# Parameters:	3					# Parameters:	3					# Parameters:	3					# Parameters:	3					# Parameters:	3					# Parameters:	3					# Parameters:	3					# Parameters:	3					# Parameters:	3
Transform:	Logarithm					Transform:	Logarithm					Transform:	Logarithm					Transform:	Logarithm					Transform:	Logarithm					Transform:	Logarithm					Transform:	Logarithm					Transform:	Logarithm					Transform:	Logarithm
Treatment:	8h	Time:	1h			Treatment:	8h	Time:	3h			Treatment:	8h	Time:	6h			Treatment:	8h	Time:	8h			Treatment:	8h	Time:	12h			Treatment:	8h	Time:	16h			Treatment:	8h	Time:	24h			Treatment:	8hr	Time:	36			Treatment:	8h
Replicate	Measured Zn	# Org w/o response	Total # organisms			Replicate	Measured Zn	# Org w/o response	Total # organisms			Replicate	Measured Zn	# Org w/o response	Total # organisms			Replicate	Measured Zn	# Org w/o response	Total # organisms			Replicate	Measured Zn	# Org w/o response	Total # organisms			Replicate	Measured Zn	# Org w/o response	Total # organisms			Replicate	Measured Zn	# Org w/o response	Total # organisms			Replicate	Measured Zn	# Org w/o response	Total # organisms			Replicate	Measured Zn
1	5	5	5			1	5	5	5			1	5	5	5			1	5	5	5			1	5	5	5			1	5	5	5			1	5	5	5			1	5	5	5			1	5
2	5	5	5			2	5	5	5			2	5	5	5			2	5	5	5			2	5	4	5			2	5	2	5			2	5	1	5			2	5	1	5			2	5
3	5	5	5			3	5	5	5			3	5	5	5			3	5	5	5			3	5	5	5			3	5	5	5			3	5	5	5			3	5	5	5			3	5
4	5	5	5			4	5	5	5			4	5	5	5			4	5	5	5			4	5	5	5			4	5	5	5			4	5	5	5			4	5	5	5			4	5
1	57.1	5	5			1	57.1	3	5			1	57.1	2	5			1	57.1	2	5			1	57.1	2	5			1	57.1	2	5			1	57.1	0	5			1	57.1	0	5			1	57.1
2	57.1	5	5			2	57.1	5	5			2	57.1	3	5			2	57.1	1	5			2	57.1	1	5			2	57.1	1	5			2	57.1	1	5			2	57.1	1	5			2	57.1
3	57.1	5	5			3	57.1	4	5			3	57.1	1	5			3	57.1	1	5			3	57.1	1	5			3	57.1	0	5			3	57.1	0	5			3	57.1	0	5			3	57.1
4	57.1	5	5			4	57.1	5	5			4	57.1	4	5			4	57.1	4	5			4	57.1	3	5			4	57.1	3	5			4	57.1	3	5			4	57.1	3	5			4	57.1
1	114	5	5			1	114	4	5			1	114	3	5			1	114	3	5			1	114	3	5			1	114	2	5			1	114	2	5			1	114	2	5			1	114
2	114	5	5			2	114	5	5			2	114	4	5			2	114	4	5			2	114	3	5			2	114	2	5			2	114	1	5			2	114	1	5			2	114
3	114	5	5			3	114	4	5			3	114	3	5			3	114	3	5			3	114	3	5			3	114	3	5			3	114	0	5			3	114	0	5			3	114
4	114	5	5			4	114	5	5			4	114	4	5			4	114	4	5			4	114	3	5			4	114	3	5			4	114	0	5			4	114	0	5			4	114
1	227	5	5			1	227	3	5			1	227	1	5			1	227	0	5			1	227	0	5			1	227	0	5			1	227	0	5			1	227	0	5			1	227
2	227	5	5			2	227	4	5			2	227	4	5			2	227	4	5			2	227	3	5			2	227	3	5			2	227	1	5			2	227	0	5			2	227
3	227	5	5			3	227	3	5			3	227	2	5			3	227	1	5			3	227	2	5			3	227	2	5			3	227	0	5			3	227	0	5			3	227
4	227	5	5			4	227	3	5			4	227	2	5			4	227	2	5			4	227	1	5			4	227	2	5			4	227	0	5			4	227	0	5			4	227
1	435	5	5			1	435	5	5			1	435	5	5			1	435	5	5			1	435	5	5			1	435	5	5			1	435	3	5			1	435	0	5			1	435
2	435	5	5			2	435	5	5			2	435	5	5			2	435	4	5			2	435	4	5			2	435	4	5			2	435	2	5			2	435	0	5			2	435
3	435	5	5			3	435	4	5			3	435	3	5			3	435	3	5			3	435	3	5			3	435	3	5			3	435	2	5			3	435	0	5			3	435
4	435	5	5			4	435	5	5			4	435	4	5			4	435	3	5			4	435	5	5			4	435	5	5			4	435	2	5			4	435	0	5			4	435
1	978	5	5			1	978	4	5			1	978	4	5			1	978	4	5			1	978	4	5			1	978	4	5			1	978	4	5			1	978	4	5			1	978
2	978	5	5			2	978	5	5			2	978	5	5			2	978	4	5			2	978	4	5			2	978	4	5			2	978	2	5			2	978	0	5			2	978
3	978	5	5			3	978	5	5			3	978	5	5			3	978	5	5			3	978	4	5			3	978	4	5			3	978	2	5			3	978	0	5			3	978
4	978	5	5			4	978	5	5			4	978	5	5			4	978	4	5			4	978	3	5			4	978	2	5			4	978	2	5			4	978	0	5			4	978
1	1990	5	5			1	1990	5	5			1	1990	5	5			1	1990	5	5			1	1990	4	5			1	1990	2	5			1	1990	0	5			1	1990	0	5			1	1990
2	1990	5	5			2	1990	5	5			2	1990	5	5			2	1990	4	5			2	1990	3	5			2	1990	3	5			2	1990	1	5			2	1990	0	5			2	1990
3	1990	5	5			3	1990	4	5			3	1990	3	5			3	1990	3	5			3	1990	3	5			3	1990	3	5			3	1990	1	5			3	1990	0	5			3	1990
4	1990	5	5			4	1990	5	5			4	1990	4	5			4	1990	4	5			4	1990	3	5			4	1990	2	5			4	1990	0	5			4	1990	0	5			4	1990
																														NA						50.37	30.5	83.18
Treatment	Measured Zn	# Org w/o response	Total # organisms	% Survival		Treatment	Measured Zn	# Org w/o response	Total # organisms	% Survival		Treatment	Measured Zn	# Org w/o response	Total # organisms	% Survival		Treatment	Measured Zn	# Org w/o response	Total # organisms	% Survival		Treatment	Measured Zn	# Org w/o response	Total # organisms	% Survival		Treatment	Measured Zn	# Org w/o response	Total # organisms	% Survival		Treatment	Measured Zn	# Org w/o response	Total # organisms	% Survival		Treatment	Measured Zn	# Org w/o response	Total # organisms	% Survival	Mortality	Treatment	Measured Zn
1	5	20	20	1		1	5	20	20	1		1	5	20	20	1		1	5	20	20	1		1	5	19	20	0.95		1	5	17	20	0.85		1	5	16	20	0.8		1	5	16	20	0.8		1	5
2	57.1	20	20	1		2	57.1	17	20	0.85		2	57.1	10	20	0.5		2	57.1	8	20	0.4		2	57.1	7	20	0.35		2	57.1	6	20	0.3		2	57.1	4	20	0.2		2	57.1	4	20	0.2	0.75	2	57.1
3	114	20	20	1		3	114	18	20	0.9		3	114	14	20	0.7		3	114	14	20	0.7		3	114	12	20	0.6		3	114	10	20	0.5		3	114	3	20	0.15		3	114	3	20	0.15		3	114
4	227	20	20	1		4	227	13	20	0.65		4	227	9	20	0.45		4	227	7	20	0.35		4	227	6	20	0.3		4	227	7	20	0.35		4	227	1	20	0.05		4	227	0	20	0		4	227
5	435	20	20	1		5	435	19	20	0.95		5	435	17	20	0.85		5	435	15	20	0.75		5	435	17	20	0.85		5	435	17	20	0.85		5	435	9	20	0.45		5	435	0	20	0		5	435
6	978	20	20	1		6	978	19	20	0.95		6	978	19	20	0.95		6	978	17	20	0.85		6	978	15	20	0.75		6	978	14	20	0.7		6	978	10	20	0.5		6	978	4	20	0.2		6	978
7	1990	20	20	1		7	1990	19	20	0.95		7	1990	17	20	0.85		7	1990	16	20	0.8		7	1990	13	20	0.65		7	1990	10	20	0.5		7	1990	2	20	0.1		7	1990	0	20	0		7	1990
p	Xp	95% LCL	95% UCL			p	Xp	95% LCL	95% UCL			p	Xp	95% LCL	95% UCL			p	Xp	95% LCL	95% UCL			p	Xp	95% LCL	95% UCL			p	Xp	95% LCL	95% UCL			p	Xp	95% LCL	95% UCL			p	Xp	Mortality at LOEC				p	Xp
50	>1990					50	Nonmonotonic response					50	Nonmonotonic response					50	Nonmonotonic response					50	Nonmonotonic response					50	Nonmonotonic response					50	Nonmonotonic response					50	57	0.75				50	57
20						20						20						20						20						20						20						20						20
10						10						10						10						10						10						10						10						10
[truncated: 4 more columns]

## Sheet: C.dubia_24h
Notes: used day 1 ICP-MS data for Zn concentrations
Analysis type:	Tolerance distribution					Analysis type:	Tolerance distribution					Analysis type:	Tolerance distribution					Analysis type:	Tolerance distribution					Analysis type:	Tolerance distribution					Analysis type:	Tolerance distribution					Analysis type:	Tolerance distribution					Analysis type:	Tolerance distribution					Analysis type:	Tolerance distribution
Model shape:	Gaussian distribution					Model shape:	Gaussian distribution					Model shape:	Gaussian distribution					Model shape:	Gaussian distribution					Model shape:	Gaussian distribution					Model shape:	Gaussian distribution					Model shape:	Gaussian distribution					Model shape:	Gaussian distribution					Model shape:	Gaussian distribution
# Parameters:	3					# Parameters:	3					# Parameters:	3					# Parameters:	3					# Parameters:	3					# Parameters:	3					# Parameters:	3					# Parameters:	3					# Parameters:	3
Transform:	Logarithm					Transform:	Logarithm					Transform:	Logarithm					Transform:	Logarithm					Transform:	Logarithm					Transform:	Logarithm					Transform:	Logarithm					Transform:	Logarithm					Transform:	Logarithm
Treatment:	24h	Time:	1h			Treatment:	24h	Time:	3h			Treatment:	24h	Time:	6h			Treatment:	24h	Time:	8h			Treatment:	24h	Time:	12h			Treatment:	24h	Time:	16h			Treatment:	24h	Time:	24h			Treatment:	24h	Time:	36			Treatment:	24h
Replicate	Measured Zn	# Org w/o response	Total # organisms			Replicate	Measured Zn	# Org w/o response	Total # organisms			Replicate	Measured Zn	# Org w/o response	Total # organisms			Replicate	Measured Zn	# Org w/o response	Total # organisms			Replicate	Measured Zn	# Org w/o response	Total # organisms			Replicate	Measured Zn	# Org w/o response	Total # organisms			Replicate	Measured Zn	# Org w/o response	Total # organisms			Replicate	Measured Zn	# Org w/o response	Total # organisms			Replicate	Measured Zn
1	5	5	5			1	5	5	5			1	5	5	5			1	5	5	5			1	5	5	5			1	5	5	5			1	5	5	5			1	5	5	5			1	5
2	5	5	5			2	5	5	5			2	5	5	5			2	5	5	5			2	5	5	5			2	5	5	5			2	5	5	5			2	5	5	5			2	5
3	5	5	5			3	5	5	5			3	5	5	5			3	5	5	5			3	5	5	5			3	5	5	5			3	5	5	5			3	5	5	5			3	5
4	5	5	5			4	5	5	5			4	5	5	5			4	5	5	5			4	5	5	5			4	5	5	5			4	5	5	5			4	5	5	5			4	5
1	24.2	5	5			1	24.2	5	5			1	24.2	5	5			1	24.2	5	5			1	24.2	5	5			1	24.2	5	5			1	24.2	5	5			1	24.2	2	5			1	24.2
2	24.2	5	5			2	24.2	5	5			2	24.2	5	5			2	24.2	3	5			2	24.2	3	5			2	24.2	3	5			2	24.2	3	5			2	24.2	3	5			2	24.2
3	24.2	5	5			3	24.2	5	5			3	24.2	5	5			3	24.2	5	5			3	24.2	5	5			3	24.2	5	5			3	24.2	4	5			3	24.2	3	5			3	24.2
4	24.2	5	5			4	24.2	5	5			4	24.2	5	5			4	24.2	5	5			4	24.2	5	5			4	24.2	5	5			4	24.2	5	5			4	24.2	4	5			4	24.2
1	57.1	5	5			1	57.1	5	5			1	57.1	5	5			1	57.1	4	5			1	57.1	3	5			1	57.1	3	5			1	57.1	3	5			1	57.1	1	5			1	57.1
2	57.1	5	5			2	57.1	5	5			2	57.1	3	5			2	57.1	3	5			2	57.1	3	5			2	57.1	3	5			2	57.1	1	5			2	57.1	0	5			2	57.1
3	57.1	5	5			3	57.1	4	5			3	57.1	3	5			3	57.1	3	5			3	57.1	3	5			3	57.1	1	5			3	57.1	0	5			3	57.1	0	5			3	57.1
4	57.1	5	5			4	57.1	5	5			4	57.1	5	5			4	57.1	5	5			4	57.1	5	5			4	57.1	5	5			4	57.1	2	5			4	57.1	0	5			4	57.1
1	114	5	5			1	114	5	5			1	114	5	5			1	114	4	5			1	114	4	5			1	114	4	5			1	114	2	5			1	114	0	5			1	114
2	114	5	5			2	114	5	5			2	114	5	5			2	114	5	5			2	114	5	5			2	114	5	5			2	114	1	5			2	114	0	5			2	114
3	114	5	5			3	114	5	5			3	114	5	5			3	114	5	5			3	114	5	5			3	114	2	5			3	114	0	5			3	114	0	5			3	114
4	114	5	5			4	114	5	5			4	114	5	5			4	114	5	5			4	114	5	5			4	114	1	5			4	114	0	5			4	114	0	5			4	114
1	227	5	5			1	227	5	5			1	227	5	5			1	227	5	5			1	227	5	5			1	227	2	5			1	227	0	5			1	227	0	5			1	227
2	227	5	5			2	227	5	5			2	227	5	5			2	227	4	5			2	227	4	5			2	227	1	5			2	227	0	5			2	227	0	5			2	227
3	227	5	5			3	227	5	5			3	227	5	5			3	227	5	5			3	227	5	5			3	227	4	5			3	227	0	5			3	227	0	5			3	227
4	227	5	5			4	227	5	5			4	227	5	5			4	227	5	5			4	227	5	5			4	227	5	5			4	227	0	5			4	227	0	5			4	227
1	435	5	5			1	435	5	5			1	435	5	5			1	435	5	5			1	435	5	5			1	435	5	5			1	435	0	5			1	435	0	5			1	435
2	435	5	5			2	435	5	5			2	435	5	5			2	435	5	5			2	435	5	5			2	435	0	5			2	435	0	5			2	435	0	5			2	435
3	435	5	5			3	435	5	5			3	435	4	5			3	435	4	5			3	435	4	5			3	435	4	5			3	435	0	5			3	435	0	5			3	435
4	435	5	5			4	435	5	5			4	435	5	5			4	435	5	5			4	435	5	5			4	435	5	5			4	435	0	5			4	435	0	5			4	435
1	978	5	5			1	978	5	5			1	978	5	5			1	978	5	5			1	978	5	5			1	978	5	5			1	978	0	5			1	978	0	5			1	978
2	978	5	5			2	978	5	5			2	978	4	5			2	978	4	5			2	978	4	5			2	978	4	5			2	978	1	5			2	978	0	5			2	978
3	978	5	5			3	978	5	5			3	978	5	5			3	978	5	5			3	978	5	5			3	978	5	5			3	978	0	5			3	978	0	5			3	978
4	978	5	5			4	978	5	5			4	978	5	5			4	978	4	5			4	978	4	5			4	978	4	5			4	978	0	5			4	978	0	5			4	978
Treatment	Measured Zn	# Org w/o response	Total # organisms	% Survival		Treatment	Measured Zn	# Org w/o response	Total # organisms	% Survival		Treatment	Measured Zn	# Org w/o response	Total # organisms	% Survival		Treatment	Measured Zn	# Org w/o response	Total # organisms	% Survival		Treatment	Measured Zn	# Org w/o response	Total # organisms	% Survival		Treatment	Measured Zn	# Org w/o response	Total # organisms	% Survival		Treatment	Measured Zn	# Org w/o response	Total # organisms	% Survival		Treatment	Measured Zn	# Org w/o response	Total # organisms	% Survival		Treatment	Measured Zn
1	5	20	20	1		1	5	20	20	1		1	5	20	20	1		1	5	20	20	1		1	5	20	20	1		1	5	20	20	1		1	5	20	20	1		1	5	20	20	1		1	5
2	24.2	20	20	1		2	24.2	20	20	1		2	24.2	20	20	1		2	24.2	18	20	0.9		2	24.2	18	20	0.9		2	24.2	18	20	0.9		2	24.2	17	20	0.85		2	24.2	12	20	0.6		2	24.2
3	57.1	20	20	1		3	57.1	19	20	0.95		3	57.1	16	20	0.8		3	57.1	15	20	0.75		3	57.1	14	20	0.7		3	57.1	12	20	0.6		3	57.1	6	20	0.3		3	57.1	1	20	0.05		3	57.1
4	114	20	20	1		4	114	20	20	1		4	114	20	20	1		4	114	19	20	0.95		4	114	19	20	0.95		4	114	12	20	0.6		4	114	3	20	0.15		4	114	0	20	0		4	114
5	227	20	20	1		5	227	20	20	1		5	227	20	20	1		5	227	19	20	0.95		5	227	19	20	0.95		5	227	12	20	0.6		5	227	0	20	0		5	227	0	20	0		5	227
6	435	20	20	1		6	435	20	20	1		6	435	19	20	0.95		6	435	19	20	0.95		6	435	19	20	0.95		6	435	14	20	0.7		6	435	0	20	0		6	435	0	20	0		6	435
7	978	20	20	1		7	978	20	20	1		7	978	19	20	0.95		7	978	18	20	0.9		7	978	18	20	0.9		7	978	18	20	0.9		7	978	1	20	0.05		7	978	0	20	0		7	978
p	Xp	95% LCL	95% UCL			p	Xp	95% LCL	95% UCL			p	Xp	95% LCL	95% UCL			p	Xp	95% LCL	95% UCL			p	Xp	95% LCL	95% UCL			p	Xp	95% LCL	95% UCL			p	Xp	95% LCL	95% UCL			p	Xp	95% LCL	95% UCL			p	Xp
50	>978					50	>978					50	>978					50	>978					50	>978					50	>978					50	46.13	31.349	67.88			50	27.148	21.332	34.551			50	23.027
20						20						20						20						20						20						20	20.753	10.913	39.467			20	18.651	12.643	27.513			20	14.8
10						10						10						10						10						10						10	13.669	5.9146	31.591			10	15.327	9.0941	25.833			10	11.746
																																										XP	LCL	UCL				XP	LCL
																																										23..74	18.09	31.15				19.78	15.01
[truncated: 3 more columns]

## Sheet: C.dubia_48h
Notes: used day 1 ICP-MS data for Zn concentrations
Analysis type:	Tolerance distribution					Analysis type:	Tolerance distribution					Analysis type:	Tolerance distribution					Analysis type:	Tolerance distribution					Analysis type:	Tolerance distribution					Analysis type:	Tolerance distribution					Analysis type:	Tolerance distribution					Analysis type:	Tolerance distribution					Analysis type:	Tolerance distribution
Model shape:	Gaussian distribution					Model shape:	Gaussian distribution					Model shape:	Gaussian distribution					Model shape:	Gaussian distribution					Model shape:	Gaussian distribution					Model shape:	Gaussian distribution					Model shape:	Gaussian distribution					Model shape:	Gaussian distribution					Model shape:	Gaussian distribution
# Parameters:	3					# Parameters:	3					# Parameters:	3					# Parameters:	3					# Parameters:	3					# Parameters:	3					# Parameters:	3					# Parameters:	3					# Parameters:	3
Transform:	Logarithm					Transform:	Logarithm					Transform:	Logarithm					Transform:	Logarithm					Transform:	Logarithm					Transform:	Logarithm					Transform:	Logarithm					Transform:	Logarithm					Transform:	Logarithm
Treatment:	48h	Time:	1h			Treatment:	48h	Time:	3h			Treatment:	48h	Time:	6h			Treatment:	48h	Time:	8h			Treatment:	48h	Time:	12h			Treatment:	48h	Time:	16h			Treatment:	48h	Time:	24h			Treatment:	48h	Time:	36h			Treatment:	48h
Replicate	Measured Zn	# Org w/o response	Total # organisms			Replicate	Measured Zn	# Org w/o response	Total # organisms			Replicate	Measured Zn	# Org w/o response	Total # organisms			Replicate	Measured Zn	# Org w/o response	Total # organisms			Replicate	Measured Zn	# Org w/o response	Total # organisms			Replicate	Measured Zn	# Org w/o response	Total # organisms			Replicate	Measured Zn	# Org w/o response	Total # organisms			Replicate	Measured Zn	# Org w/o response	Total # organisms			Replicate	Measured Zn
1	5	5	5			1	5	5	5			1	5	5	5			1	5	5	5			1	5	5	5			1	5	5	5			1	5	5	5			1	5	5	5			1	5
2	5	5	5			2	5	5	5			2	5	5	5			2	5	5	5			2	5	5	5			2	5	5	5			2	5	5	5			2	5	5	5			2	5
3	5	5	5			3	5	5	5			3	5	5	5			3	5	5	5			3	5	5	5			3	5	5	5			3	5	5	5			3	5	5	5			3	5
4	5	5	5			4	5	5	5			4	5	5	5			4	5	5	5			4	5	5	5			4	5	5	5			4	5	5	5			4	5	5	5			4	5
1	24.2	5	5			1	24.2	5	5			1	24.2	5	5			1	24.2	5	5			1	24.2	5	5			1	24.2	5	5			1	24.2	5	5			1	24.2	4	5			1	24.2
2	24.2	5	5			2	24.2	5	5			2	24.2	5	5			2	24.2	5	5			2	24.2	5	5			2	24.2	5	5			2	24.2	5	5			2	24.2	5	5			2	24.2
3	24.2	5	5			3	24.2	5	5			3	24.2	5	5			3	24.2	5	5			3	24.2	5	5			3	24.2	5	5			3	24.2	5	5			3	24.2	5	5			3	24.2
4	24.2	5	5			4	24.2	5	5			4	24.2	5	5			4	24.2	5	5			4	24.2	5	5			4	24.2	5	5			4	24.2	5	5			4	24.2	5	5			4	24.2
1	57.1	5	5			1	57.1	5	5			1	57.1	5	5			1	57.1	4	5			1	57.1	4	5			1	57.1	3	5			1	57.1	1	5			1	57.1	0	5			1	57.1
2	57.1	5	5			2	57.1	5	5			2	57.1	5	5			2	57.1	5	5			2	57.1	5	5			2	57.1	5	5			2	57.1	1	5			2	57.1	0	5			2	57.1
3	57.1	5	5			3	57.1	4	5			3	57.1	4	5			3	57.1	4	5			3	57.1	4	5			3	57.1	4	5			3	57.1	3	5			3	57.1	1	5			3	57.1
4	57.1	5	5			4	57.1	5	5			4	57.1	5	5			4	57.1	4	5			4	57.1	4	5			4	57.1	4	5			4	57.1	3	5			4	57.1	1	5			4	57.1
1	114	5	5			1	114	3	5			1	114	3	5			1	114	3	5			1	114	3	5			1	114	3	5			1	114	2	5			1	114	1	5			1	114
2	114	5	5			2	114	3	5			2	114	1	5			2	114	1	5			2	114	0	5			2	114	0	5			2	114	0	5			2	114	0	5			2	114
3	114	5	5			3	114	1	5			3	114	0	5			3	114	0	5			3	114	0	5			3	114	0	5			3	114	0	5			3	114	0	5			3	114
4	114	5	5			4	114	3	5			4	114	2	5			4	114	2	5			4	114	1	5			4	114	1	5			4	114	0	5			4	114	0	5			4	114
1	227	5	5			1	227	3	5			1	227	3	5			1	227	3	5			1	227	0	5			1	227	0	5			1	227	0	5			1	227	0	5			1	227
2	227	5	5			2	227	2	5			2	227	2	5			2	227	2	5			2	227	2	5			2	227	2	5			2	227	0	5			2	227	0	5			2	227
3	227	5	5			3	227	2	5			3	227	1	5			3	227	1	5			3	227	0	5			3	227	0	5			3	227	0	5			3	227	0	5			3	227
4	227	5	5			4	227	3	5			4	227	2	5			4	227	1	5			4	227	1	5			4	227	0	5			4	227	0	5			4	227	0	5			4	227
1	435	5	5			1	435	5	5			1	435	5	5			1	435	5	5			1	435	4	5			1	435	2	5			1	435	0	5			1	435	0	5			1	435
2	435	5	5			2	435	5	5			2	435	5	5			2	435	5	5			2	435	4	5			2	435	4	5			2	435	1	5			2	435	0	5			2	435
3	435	5	5			3	435	5	5			3	435	5	5			3	435	5	5			3	435	5	5			3	435	4	5			3	435	0	5			3	435	0	5			3	435
4	435	5	5			4	435	4	5			4	435	4	5			4	435	4	5			4	435	4	5			4	435	4	5			4	435	0	5			4	435	0	5			4	435
Treatment	Measured Zn	# Org w/o response	Total # organisms	% Survival		Treatment	Measured Zn	# Org w/o response	Total # organisms	% Survival		Treatment	Measured Zn	# Org w/o response	Total # organisms	% Survival		Treatment	Measured Zn	# Org w/o response	Total # organisms	% Survival		Treatment	Measured Zn	# Org w/o response	Total # organisms	% Survival		Treatment	Measured Zn	# Org w/o response	Total # organisms	% Survival		Treatment	Measured Zn	# Org w/o response	Total # organisms	% Survival		Treatment	Measured Zn	# Org w/o response	Total # organisms	% Survival		Treatment	Measured Zn
1	5	20	20	1		1	5	20	20	1		1	5	20	20	1		1	5	20	20	1		1	5	20	20	1		1	5	20	20	1		1	5	20	20	1		1	5	20	20	1		1	5
2	24.2	20	20	1		2	24.2	20	20	1		2	24.2	20	20	1		2	24.2	20	20	1		2	24.2	20	20	1		2	24.2	20	20	1		2	24.2	20	20	1		2	24.2	19	20	0.95		2	24.2
3	57.1	20	20	1		3	57.1	19	20	0.95		3	57.1	19	20	0.95		3	57.1	17	20	0.85		3	57.1	17	20	0.85		3	57.1	16	20	0.8		3	57.1	8	20	0.4		3	57.1	2	20	0.1		3	57.1
4	114	20	20	1		4	114	10	20	0.5		4	114	6	20	0.3		4	114	6	20	0.3		4	114	4	20	0.2		4	114	4	20	0.2		4	114	2	20	0.1		4	114	1	20	0.05		4	114
5	227	20	20	1		5	227	10	20	0.5		5	227	8	20	0.4		5	227	7	20	0.35		5	227	3	20	0.15		5	227	2	20	0.1		5	227	0	20	0		5	227	0	20	0		5	227
6	435	20	20	1		6	435	19	20	0.95		6	435	19	20	0.95		6	435	19	20	0.95		6	435	17	20	0.85		6	435	14	20	0.7		6	435	1	20	0.05		6	435	0	20	0		6	435
p	Xp	95% LCL	95% UCL			p	Xp	95% LCL	95% UCL			p	Xp	95% LCL	95% UCL			p	Xp	95% LCL	95% UCL			p	Xp	95% LCL	95% UCL			p	Xp	95% LCL	95% UCL			p	Xp	95% LCL	95% UCL			p	Xp	95% LCL	95% UCL			p	Xp
50	435					50	Nonmonotonic response					50	Nonmonotonic response					50	Nonmonotonic response					50	Nonmonotonic response					50	Nonmonotonic response					50	58.279	45.38	74.844			50	41.487	33.753	50.993			50	37.335
20						20						20						20						20						20						20	33.238	23.192	47.635			20	29.227	22.158	38.55			20	24.505
10						10						10						10						10						10						10	24.783	15.611	39.342			10	24.336	17.094	34.647			10	19.664
114 µg/L Zn	48 hr (Positive control)					227 µg/L Zn						435 µg/L Zn
Observation (hours)	Survival	Mortality	Percent mortality		SD	Treatment (hours)	Survival	Mortality	Percent mortality			Treatment (hours)	Survival	Mortality	Percent mortality
1	5	0	0			1	5	0	0			1	5	0	0
3	2.5	2.5	0.5			3	2.5	2.5	0.5			3	4.75	0.25	0.05
6	1.5	3.5	0.7			6	2	3	0.6			6	4.75	0.25	0.05
8	1.5	3.5	0.7			8	1.75	3.25	0.65			8	4.75	0.25	0.05
12	1	4	0.8			12	0.75	4.25	0.85			12	4.25	0.75	0.15
16	1	4	0.8			16	0.5	4.5	0.9			16	3.5	1.5	0.3
24	0.5	4.5	0.9			24	0	5	1			24	0.25	4.75	0.95
36	0.25	4.75	0.95			36	0	5	1			36	0	5	1
48	0.25	4.75	0.95		0.1	48	0	5	1			48	0	5	1
72	0	5	1			72	0	5	1			72	0	5	1
96	0	5	1			96	0	5	1			96	0	5	1
[truncated: 13 more columns]

## Sheet: RBT_1h
Notes: used Day 0 ICP-MS data for all Zn concentrations																														Notes: used Day 0 ICP-MS Zn data for 1h treatment Zn concentrations
Analysis type:	Tolerance distribution				Analysis type:	Tolerance distribution				Analysis type:	Tolerance distribution				Analysis type:	Tolerance distribution				Analysis type:	Tolerance distribution				Analysis type:	Tolerance distribution				Analysis type:	Tolerance distribution				Analysis type:	Tolerance distribution				Analysis type:	Tolerance distribution				Analysis type:	Tolerance distribution
Model shape:	Gaussian distribution				Model shape:	Gaussian distribution				Model shape:	Gaussian distribution				Model shape:	Gaussian distribution				Model shape:	Gaussian distribution				Model shape:	Gaussian distribution				Model shape:	Gaussian distribution				Model shape:	Gaussian distribution				Model shape:	Gaussian distribution				Model shape:	Gaussian distribution
# Parameters:	3				# Parameters:	3				# Parameters:	3				# Parameters:	3				# Parameters:	3				# Parameters:	3				# Parameters:	3				# Parameters:	3				# Parameters:	3				# Parameters:	3
Transform:	Logarithm				Transform:	Logarithm				Transform:	Logarithm				Transform:	Logarithm				Transform:	Logarithm				Transform:	Logarithm				Transform:	Logarithm				Transform:	Logarithm				Transform:	Logarithm				Transform:	Logarithm
Treatment:	1h	Time:	1h		Treatment:	1h	Time:	3h		Treatment:	1h	Time:	6h		Treatment:	1h	Time:	8h		Treatment:	1h	Time:	12h		Treatment:	1h	Time:	16h		Treatment:	1h	Time:	24h		Treatment:	1h	Time:	36h		Treatment:	1h	Time:	48h		Treatment:	1h	Time:	72h
Replicate	Measured Zn	# Org w/o response	Total # organisms		Replicate	Measured Zn	# Org w/o response	Total # organisms		Replicate	Measured Zn	# Org w/o response	Total # organisms		Replicate	Measured Zn	# Org w/o response	Total # organisms		Replicate	Measured Zn	# Org w/o response	Total # organisms		Replicate	Measured Zn	# Org w/o response	Total # organisms		Replicate	Measured Zn	# Org w/o response	Total # organisms		Replicate	Measured Zn	# Org w/o response	Total # organisms		Replicate	Measured Zn	# Org w/o response	Total # organisms		Replicate	Measured Zn	# Org w/o response	Total # organisms
1	5	5	5		1	5	5	5		1	5	5	5		1	5	5	5		1	5	5	5		1	5	5	5		1	5	5	5		1	5	5	5		1	5	5	5		1	5	5	5
2	5	5	5		2	5	5	5		2	5	5	5		2	5	5	5		2	5	5	5		2	5	5	5		2	5	5	5		2	5	5	5		2	5	5	5		2	5	5	5
3	5	5	5		3	5	5	5		3	5	5	5		3	5	5	5		3	5	5	5		3	5	5	5		3	5	5	5		3	5	5	5		3	5	5	5		3	5	5	5
4	5	5	5		4	5	5	5		4	5	5	5		4	5	5	5		4	5	5	5		4	5	5	5		4	5	5	5		4	5	5	5		4	5	5	5		4	5	5	5
1	2100	5	5		1	2100	5	5		1	2100	5	5		1	2100	5	5		1	2100	5	5		1	2100	5	5		1	2100	5	5		1	2100	5	5		1	2100	5	5		1	2100	5	5
2	2100	5	5		2	2100	5	5		2	2100	5	5		2	2100	5	5		2	2100	5	5		2	2100	5	5		2	2100	5	5		2	2100	5	5		2	2100	5	5		2	2100	5	5
3	2100	5	5		3	2100	5	5		3	2100	5	5		3	2100	5	5		3	2100	5	5		3	2100	5	5		3	2100	5	5		3	2100	5	5		3	2100	5	5		3	2100	5	5
4	2100	5	5		4	2100	5	5		4	2100	5	5		4	2100	5	5		4	2100	5	5		4	2100	5	5		4	2100	5	5		4	2100	5	5		4	2100	5	5		4	2100	5	5
1	2740	5	5		1	2740	5	5		1	2740	5	5		1	2740	5	5		1	2740	5	5		1	2740	5	5		1	2740	5	5		1	2740	5	5		1	2740	5	5		1	2740	5	5
2	2740	5	5		2	2740	5	5		2	2740	5	5		2	2740	5	5		2	2740	5	5		2	2740	5	5		2	2740	5	5		2	2740	5	5		2	2740	5	5		2	2740	5	5
3	2740	5	5		3	2740	5	5		3	2740	5	5		3	2740	5	5		3	2740	5	5		3	2740	5	5		3	2740	5	5		3	2740	5	5		3	2740	5	5		3	2740	5	5
4	2740	5	5		4	2740	5	5		4	2740	5	5		4	2740	5	5		4	2740	5	5		4	2740	5	5		4	2740	5	5		4	2740	5	5		4	2740	5	5		4	2740	5	5
1	4390	5	5		1	4390	5	5		1	4390	5	5		1	4390	5	5		1	4390	5	5		1	4390	5	5		1	4390	5	5		1	4390	5	5		1	4390	5	5		1	4390	5	5
2	4390	5	5		2	4390	5	5		2	4390	5	5		2	4390	5	5		2	4390	5	5		2	4390	5	5		2	4390	5	5		2	4390	5	5		2	4390	5	5		2	4390	5	5
3	4390	5	5		3	4390	5	5		3	4390	5	5		3	4390	5	5		3	4390	5	5		3	4390	5	5		3	4390	5	5		3	4390	5	5		3	4390	5	5		3	4390	5	5
4	4390	5	5		4	4390	5	5		4	4390	5	5		4	4390	5	5		4	4390	5	5		4	4390	5	5		4	4390	5	5		4	4390	5	5		4	4390	4	5		4	4390	4	5
1	9950	5	5		1	9950	5	5		1	9950	5	5		1	9950	5	5		1	9950	5	5		1	9950	5	5		1	9950	4	5		1	9950	4	5		1	9950	4	5		1	9950	4	5
2	9950	5	5		2	9950	5	5		2	9950	5	5		2	9950	5	5		2	9950	5	5		2	9950	5	5		2	9950	5	5		2	9950	5	5		2	9950	5	5		2	9950	5	5
3	9950	5	5		3	9950	5	5		3	9950	5	5		3	9950	5	5		3	9950	5	5		3	9950	5	5		3	9950	5	5		3	9950	5	5		3	9950	5	5		3	9950	5	5
4	9950	5	5		4	9950	5	5		4	9950	5	5		4	9950	5	5		4	9950	5	5		4	9950	5	5		4	9950	4	5		4	9950	4	5		4	9950	4	5		4	9950	4	5
1	20900	5	5		1	20900	5	5		1	20900	5	5		1	20900	5	5		1	20900	5	5		1	20900	5	5		1	20900	5	5		1	20900	5	5		1	20900	5	5		1	20900	4	5
2	20900	5	5		2	20900	5	5		2	20900	5	5		2	20900	5	5		2	20900	5	5		2	20900	5	5		2	20900	4	5		2	20900	4	5		2	20900	4	5		2	20900	5	5
3	20900	5	5		3	20900	5	5		3	20900	5	5		3	20900	5	5		3	20900	5	5		3	20900	5	5		3	20900	5	5		3	20900	5	5		3	20900	5	5		3	20900	5	5
4	20900	5	5		4	20900	5	5		4	20900	5	5		4	20900	5	5		4	20900	5	5		4	20900	5	5		4	20900	4	5		4	20900	4	5		4	20900	4	5		4	20900	4	5
1	49100	5	5		1	49100	5	5		1	49100	5	5		1	49100	5	5		1	49100	5	5		1	49100	4	5		1	49100	4	5		1	49100	4	5		1	49100	4	5		1	49100	3	5
2	49100	5	5		2	49100	5	5		2	49100	5	5		2	49100	5	5		2	49100	5	5		2	49100	5	5		2	49100	5	5		2	49100	5	5		2	49100	4	5		2	49100	4	5
3	49100	5	5		3	49100	5	5		3	49100	5	5		3	49100	5	5		3	49100	5	5		3	49100	3	5		3	49100	2	5		3	49100	2	5		3	49100	2	5		3	49100	2	5
4	49100	5	5		4	49100	5	5		4	49100	5	5		4	49100	5	5		4	49100	5	5		4	49100	5	5		4	49100	2	5		4	49100	2	5		4	49100	2	5		4	49100	2	5
Treatment	Measured Zn	# Org w/o response	Total # organisms		Treatment	Measured Zn	# Org w/o response	Total # organisms		Treatment	Measured Zn	# Org w/o response	Total # organisms		Treatment	Measured Zn	# Org w/o response	Total # organisms		Treatment	Measured Zn	# Org w/o response	Total # organisms		Treatment	Measured Zn	# Org w/o response	Total # organisms		Treatment	Measured Zn	# Org w/o response	Total # organisms		Treatment	Measured Zn	# Org w/o response	Total # organisms		Treatment	Measured Zn	# Org w/o response	Total # organisms		Treatment	Measured Zn	# Org w/o response	Total # organisms
1	5	20	20		1	5	20	20		1	5	20	20		1	5	20	20		1	5	20	20		1	5	20	20		1	5	20	20		1	5	20	20		1	5	20	20		1	5	20	20
2	2100	20	20		2	2100	20	20		2	2100	20	20		2	2100	20	20		2	2100	20	20		2	2100	20	20		2	2100	20	20		2	2100	20	20		2	2100	20	20		2	2100	20	20
3	2740	20	20		3	2740	20	20		3	2740	20	20		3	2740	20	20		3	2740	20	20		3	2740	20	20		3	2740	20	20		3	2740	20	20		3	2740	20	20		3	2740	20	20
4	4390	20	20		4	4390	20	20		4	4390	20	20		4	4390	20	20		4	4390	20	20		4	4390	20	20		4	4390	20	20		4	4390	20	20		4	4390	19	20		4	4390	19	20
5	9950	20	20		5	9950	20	20		5	9950	20	20		5	9950	20	20		5	9950	20	20		5	9950	20	20		5	9950	18	20		5	9950	18	20		5	9950	18	20		5	9950	18	20
6	20900	20	20		6	20900	20	20		6	20900	20	20		6	20900	20	20		6	20900	20	20		6	20900	20	20		6	20900	18	20		6	20900	18	20		6	20900	18	20		6	20900	18	20
7	49100	20	20		7	49100	20	20		7	49100	20	20		7	49100	20	20		7	49100	20	20		7	49100	17	20	0.15	7	49100	13	20	0.35	7	49100	13	20	0.35	7	49100	12	20	0.4	7	49100	11	20
p	Xp	95% LCL	95% UCL		p	Xp	95% LCL	95% UCL		p	Xp	95% LCL	95% UCL		p	Xp	95% LCL	95% UCL		p	Xp	95% LCL	95% UCL		p	Xp	95% LCL	95% UCL		p	Xp	95% LCL	95% UCL		p	Xp	95% LCL	95% UCL		p	Xp	95% LCL	95% UCL		p	Xp	95% LCL	95% UCL
50	>49100				50	>49100				50	>49100				50	>49100				50	>49100				50	>49100				50	>49100				50	>49100				50	>49100				50	68594	28581	164620
20					20					20					20					20					20					20					20					20					20	22014	12680	38217
10					10					10					10					10					10					10					10					10					10	12153	6251.3	23627
4000 µg/L Zn	1 hr
Observation (hours)	Survival	Mortality	Percent mortality
1
3
6
8
12
16
24
36
48
96	4.75	0.25	0.05
[truncated: 4 more columns]

## Sheet: RBT_3h
Notes: used Day 0 ICP-MS data for all Zn concentrations																														Notes: used Day 0 ICP-MS Zn data for 1h treatment Zn concentrations
Analysis type:	Tolerance distribution				Analysis type:	Tolerance distribution				Analysis type:	Tolerance distribution				Analysis type:	Tolerance distribution				Analysis type:	Tolerance distribution				Analysis type:	Tolerance distribution				Analysis type:	Tolerance distribution				Analysis type:	Tolerance distribution				Analysis type:	Tolerance distribution				Analysis type:	Tolerance distribution
Model shape:	Gaussian distribution				Model shape:	Gaussian distribution				Model shape:	Gaussian distribution				Model shape:	Gaussian distribution				Model shape:	Gaussian distribution				Model shape:	Gaussian distribution				Model shape:	Gaussian distribution				Model shape:	Gaussian distribution				Model shape:	Gaussian distribution				Model shape:	Gaussian distribution
# Parameters:	3				# Parameters:	3				# Parameters:	3				# Parameters:	3				# Parameters:	3				# Parameters:	3				# Parameters:	3				# Parameters:	3				# Parameters:	3				# Parameters:	3
Transform:	Logarithm				Transform:	Logarithm				Transform:	Logarithm				Transform:	Logarithm				Transform:	Logarithm				Transform:	Logarithm				Transform:	Logarithm				Transform:	Logarithm				Transform:	Logarithm				Transform:	Logarithm
Treatment:	3h	Time:	1h		Treatment:	3h	Time:	3h		Treatment:	3h	Time:	6h		Treatment:	3h	Time:	8h		Treatment:	3h	Time:	12h		Treatment:	3h	Time:	16h		Treatment:	3h	Time:	24h		Treatment:	3h	Time:	36h		Treatment:	3h	Time:	48h		Treatment:		Time:	72h
Replicate	Measured Zn	# Org w/o response	Total # organisms		Replicate	Measured Zn	# Org w/o response	Total # organisms		Replicate	Measured Zn	# Org w/o response	Total # organisms		Replicate	Measured Zn	# Org w/o response	Total # organisms		Replicate	Measured Zn	# Org w/o response	Total # organisms		Replicate	Measured Zn	# Org w/o response	Total # organisms		Replicate	Measured Zn	# Org w/o response	Total # organisms		Replicate	Measured Zn	# Org w/o response	Total # organisms		Replicate	Measured Zn	# Org w/o response	Total # organisms		Replicate	Measured Zn	# Org w/o response	Total # organisms
1	5	5	5		1	5	5	5		1	5	5	5		1	5	5	5		1	5	5	5		1	5	5	5		1	5	5	5		1	5	5	5		1	5	5	5		1	5	5	5
2	5	5	5		2	5	5	5		2	5	5	5		2	5	5	5		2	5	5	5		2	5	5	5		2	5	5	5		2	5	5	5		2	5	5	5		2	5	5	5
3	5	5	5		3	5	5	5		3	5	5	5		3	5	5	5		3	5	5	5		3	5	5	5		3	5	5	5		3	5	5	5		3	5	5	5		3	5	5	5
4	5	5	5		4	5	5	5		4	5	5	5		4	5	5	5		4	5	5	5		4	5	5	5		4	5	5	5		4	5	5	5		4	5	5	5		4	5	5	5
1	2100	5	5		1	2100	5	5		1	2100	5	5		1	2100	5	5		1	2100	5	5		1	2100	5	5		1	2100	4	5		1	2100	3	5		1	2100	3	5		1	2100	3	5
2	2100	5	5		2	2100	5	5		2	2100	5	5		2	2100	5	5		2	2100	5	5		2	2100	5	5		2	2100	5	5		2	2100	5	5		2	2100	5	5		2	2100	5	5
3	2100	5	5		3	2100	5	5		3	2100	5	5		3	2100	5	5		3	2100	5	5		3	2100	5	5		3	2100	5	5		3	2100	5	5		3	2100	5	5		3	2100	5	5
4	2100	5	5		4	2100	5	5		4	2100	5	5		4	2100	5	5		4	2100	5	5		4	2100	5	5		4	2100	5	5		4	2100	4	5		4	2100	4	5		4	2100	4	5
1	2740	5	5		1	2740	5	5		1	2740	5	5		1	2740	5	5		1	2740	5	5		1	2740	5	5		1	2740	5	5		1	2740	5	5		1	2740	5	5		1	2740	5	5
2	2740	5	5		2	2740	5	5		2	2740	5	5		2	2740	5	5		2	2740	5	5		2	2740	4	5		2	2740	4	5		2	2740	4	5		2	2740	4	5		2	2740	4	5
3	2740	5	5		3	2740	5	5		3	2740	5	5		3	2740	5	5		3	2740	5	5		3	2740	5	5		3	2740	5	5		3	2740	5	5		3	2740	5	5		3	2740	4	5
4	2740	5	5		4	2740	5	5		4	2740	5	5		4	2740	5	5		4	2740	5	5		4	2740	5	5		4	2740	5	5		4	2740	5	5		4	2740	5	5		4	2740	4	5
1	4390	5	5		1	4390	5	5		1	4390	5	5		1	4390	5	5		1	4390	5	5		1	4390	5	5		1	4390	5	5		1	4390	5	5		1	4390	5	5		1	4390	5	5
2	4390	5	5		2	4390	5	5		2	4390	5	5		2	4390	5	5		2	4390	5	5		2	4390	5	5		2	4390	3	5		2	4390	2	5		2	4390	2	5		2	4390	2	5
3	4390	5	5		3	4390	5	5		3	4390	5	5		3	4390	5	5		3	4390	5	5		3	4390	5	5		3	4390	4	5		3	4390	4	5		3	4390	4	5		3	4390	4	5
4	4390	5	5		4	4390	5	5		4	4390	5	5		4	4390	5	5		4	4390	5	5		4	4390	5	5		4	4390	4	5		4	4390	4	5		4	4390	4	5		4	4390	4	5
1	9950	5	5		1	9950	5	5		1	9950	3	5		1	9950	3	5		1	9950	3	5		1	9950	3	5		1	9950	1	5		1	9950	1	5		1	9950	1	5		1	9950	1	5
2	9950	5	5		2	9950	5	5		2	9950	2	5		2	9950	2	5		2	9950	2	5		2	9950	2	5		2	9950	2	5		2	9950	2	5		2	9950	2	5		2	9950	2	5
3	9950	5	5		3	9950	5	5		3	9950	5	5		3	9950	4	5		3	9950	4	5		3	9950	3	5		3	9950	1	5		3	9950	1	5		3	9950	1	5		3	9950	0	5
4	9950	5	5		4	9950	5	5		4	9950	4	5		4	9950	4	5		4	9950	4	5		4	9950	3	5		4	9950	1	5		4	9950	0	5		4	9950	0	5		4	9950	0	5
1	20900	5	5		1	20900	4	5		1	20900	0	5		1	20900	0	5		1	20900	0	5		1	20900	0	5		1	20900	0	5		1	20900	0	5		1	20900	0	5		1	20900	0	5
2	20900	5	5		2	20900	5	5		2	20900	0	5		2	20900	0	5		2	20900	0	5		2	20900	0	5		2	20900	0	5		2	20900	0	5		2	20900	0	5		2	20900	0	5
3	20900	5	5		3	20900	5	5		3	20900	1	5		3	20900	1	5		3	20900	1	5		3	20900	1	5		3	20900	1	5		3	20900	1	5		3	20900	1	5		3	20900	1	5
4	20900	5	5		4	20900	5	5		4	20900	2	5		4	20900	1	5		4	20900	1	5		4	20900	1	5		4	20900	1	5		4	20900	0	5		4	20900	0	5		4	20900	0	5
1	49100	5	5		1	49100	3	5		1	49100	0	5		1	49100	0	5		1	49100	0	5		1	49100	0	5		1	49100	0	5		1	49100	0	5		1	49100	0	5		1	49100	0	5
2	49100	5	5		2	49100	5	5		2	49100	0	5		2	49100	0	5		2	49100	0	5		2	49100	0	5		2	49100	0	5		2	49100	0	5		2	49100	0	5		2	49100	0	5
3	49100	5	5		3	49100	5	5		3	49100	0	5		3	49100	0	5		3	49100	0	5		3	49100	0	5		3	49100	0	5		3	49100	0	5		3	49100	0	5		3	49100	0	5
4	49100	5	5		4	49100	4	5		4	49100	0	5		4	49100	0	5		4	49100	0	5		4	49100	0	5		4	49100	0	5		4	49100	0	5		4	49100	0	5		4	49100	0	5
Treatment	Measured Zn	# Org w/o response	Total # organisms		Treatment	Measured Zn	# Org w/o response	Total # organisms		Treatment	Measured Zn	# Org w/o response	Total # organisms		Treatment	Measured Zn	# Org w/o response	Total # organisms		Treatment	Measured Zn	# Org w/o response	Total # organisms		Treatment	Measured Zn	# Org w/o response	Total # organisms		Treatment	Measured Zn	# Org w/o response	Total # organisms		Treatment	Measured Zn	# Org w/o response	Total # organisms		Treatment	Measured Zn	# Org w/o response	Total # organisms		Treatment	Measured Zn	# Org w/o response	Total # organisms
1	5	20	20		1	5	20	20		1	5	20	20		1	5	20	20		1	5	20	20		1	5	20	20		1	5	20	20		1	5	20	20		1	5	20	20		1	5	20	20
2	2100	20	20		2	2100	20	20		2	2100	20	20		2	2100	20	20		2	2100	20	20		2	2100	20	20		2	2100	19	20		2	2100	17	20		2	2100	17	20		2	2100	17	20
3	2740	20	20		3	2740	20	20		3	2740	20	20		3	2740	20	20		3	2740	20	20		3	2740	19	20		3	2740	19	20		3	2740	19	20		3	2740	19	20		3	2740	17	20
4	4390	20	20		4	4390	20	20		4	4390	20	20		4	4390	20	20		4	4390	20	20		4	4390	20	20		4	4390	16	20		4	4390	15	20		4	4390	15	20		4	4390	15	20
5	9950	20	20		5	9950	20	20		5	9950	14	20		5	9950	13	20		5	9950	13	20		5	9950	11	20		5	9950	5	20		5	9950	4	20		5	9950	4	20		5	9950	3	20
6	20900	20	20		6	20900	19	20		6	20900	3	20		6	20900	2	20		6	20900	2	20		6	20900	2	20		6	20900	2	20		6	20900	1	20		6	20900	1	20		6	20900	1	20
7	49100	20	20		7	49100	17	20		7	49100	0	20		7	49100	0	20		7	49100	0	20		7	49100	0	20		7	49100	0	20		7	49100	0	20		7	49100	0	20		7	49100	0	20
p	Xp	95% LCL	95% UCL		p	Xp	95% LCL	95% UCL		p	Xp	95% LCL	95% UCL		p	Xp	95% LCL	95% UCL		p	Xp	95% LCL	95% UCL		p	Xp	95% LCL	95% UCL		p	Xp	95% LCL	95% UCL		p	Xp	95% LCL	95% UCL		p	Xp	95% LCL	95% UCL		p	Xp	95% LCL	95% UCL
50	>49100				50	>49100				50	12927	10579	15794		50	12002	9874.5	14589		50	12002	9874.5	14589		50	11203	8995	13954		50	7337.1	5817.7	9253.5		50	6169.1	4895	7774.8		50	6169.1	4895	7774.8		50	5634.8	4462.5	7115.1
20					20					20	8968.9	6845.9	11750		20	8508.3	6525.5	11094		20	8508.3	6525.5	11094		20	7696.4	5539.8	10692		20	4127.3	3158.3	5393.7		20	3387.9	2571.9	4462.6		20	3387.9	2571.9	4462.6		20	3022.6	2264.5	4034.4
10					10					10	7409.1	5209.1	10538		10	7107.8	5026.4	10051		10	7107.8	5026.4	10051		10	6324.9	4087.8	9786.3		10	3055.4	2193.1	4256.7		10	2476.6	1748.7	3507.6		10	2476.6	1748.7	3507.6		10	2182.6	1507.5	3160.1
1000 µg/L Zn (2100 µg/L measured)	Rbt 3hr				2000 µg/L Zn (2100 µg/L measured)	Rbt 3hr				4000 µg/L Zn (2740 µg/L)
Observation (hours)	Survival	Mortality	Percent mortality		Observation (hours)	Survival	Mortality	Percent mortality		Treatment (hours)	Survival	Mortality	Percent mortality	SD mort
					1	5	0	0		1	5	0	0
No mortality					3	5	0	0		3	5	0	0
					6					6
					8					8
					12					12
					16					16
					24					24
					36					36
					48					48
					72					72
					96	4.25	0.75	0.15		96	3.75	1.25	0.25
[truncated: 6 more columns]

## Sheet: RBT_8h
Notes: used Day 0 ICP-MS data for all Zn concentrations																														Notes: used Day 0 ICP-MS Zn data for 1h treatment Zn concentrations
Analysis type:	Tolerance distribution				Analysis type:	Tolerance distribution				Analysis type:	Tolerance distribution				Analysis type:	Tolerance distribution				Analysis type:	Tolerance distribution				Analysis type:	Tolerance distribution				Analysis type:	Tolerance distribution				Analysis type:	Tolerance distribution				Analysis type:	Tolerance distribution				Analysis type:	Tolerance distribution
Model shape:	Gaussian distribution				Model shape:	Gaussian distribution				Model shape:	Gaussian distribution				Model shape:	Gaussian distribution				Model shape:	Gaussian distribution				Model shape:	Gaussian distribution				Model shape:	Gaussian distribution				Model shape:	Gaussian distribution				Model shape:	Gaussian distribution				Model shape:	Gaussian distribution
# Parameters:	3				# Parameters:	3				# Parameters:	3				# Parameters:	3				# Parameters:	3				# Parameters:	3				# Parameters:	3				# Parameters:	3				# Parameters:	3				# Parameters:	3
Transform:	Logarithm				Transform:	Logarithm				Transform:	Logarithm				Transform:	Logarithm				Transform:	Logarithm				Transform:	Logarithm				Transform:	Logarithm				Transform:	Logarithm				Transform:	Logarithm				Transform:	Logarithm
Treatment:	8h	Time:	1h		Treatment:	8h	Time:	3h		Treatment:	8h	Time:	6h		Treatment:	8h	Time:	8h		Treatment:	8h	Time:	12h		Treatment:	8h	Time:	16h		Treatment:	8h	Time:	24h		Treatment:	8h	Time:	36h		Treatment:	8h	Time:	48h		Treatment:	8h	Time:	72h
Replicate	Measured Zn	# Org w/o response	Total # organisms		Replicate	Measured Zn	# Org w/o response	Total # organisms		Replicate	Measured Zn	# Org w/o response	Total # organisms		Replicate	Measured Zn	# Org w/o response	Total # organisms		Replicate	Measured Zn	# Org w/o response	Total # organisms		Replicate	Measured Zn	# Org w/o response	Total # organisms		Replicate	Measured Zn	# Org w/o response	Total # organisms		Replicate	Measured Zn	# Org w/o response	Total # organisms		Replicate	Measured Zn	# Org w/o response	Total # organisms		Replicate	Measured Zn	# Org w/o response	Total # organisms
1	5	5	5		1	5	5	5		1	5	5	5		1	5	5	5		1	5	5	5		1	5	5	5		1	5	5	5		1	5	5	5		1	5	5	5		1	5	5	5
2	5	5	5		2	5	5	5		2	5	5	5		2	5	5	5		2	5	5	5		2	5	5	5		2	5	5	5		2	5	5	5		2	5	5	5		2	5	5	5
3	5	5	5		3	5	5	5		3	5	5	5		3	5	5	5		3	5	5	5		3	5	5	5		3	5	5	5		3	5	5	5		3	5	5	5		3	5	5	5
4	5	5	5		4	5	5	5		4	5	5	5		4	5	5	5		4	5	5	5		4	5	5	5		4	5	5	5		4	5	5	5		4	5	5	5		4	5	5	5
1	1080	5	5		1	1080	5	5		1	1080	5	5		1	1080	5	5		1	1080	5	5		1	1080	5	5		1	1080	3	5		1	1080	2	5		1	1080	2	5		1	1080	2	5
2	1080	5	5		2	1080	5	5		2	1080	5	5		2	1080	5	5		2	1080	5	5		2	1080	5	5		2	1080	3	5		2	1080	2	5		2	1080	2	5		2	1080	2	5
3	1080	5	5		3	1080	5	5		3	1080	5	5		3	1080	5	5		3	1080	5	5		3	1080	5	5		3	1080	4	5		3	1080	4	5		3	1080	4	5		3	1080	4	5
4	1080	5	5		4	1080	5	5		4	1080	5	5		4	1080	5	5		4	1080	5	5		4	1080	5	5		4	1080	5	5		4	1080	5	5		4	1080	4	5		4	1080	4	5
1	2100	5	5		1	2100	5	5		1	2100	5	5		1	2100	5	5		1	2100	5	5		1	2100	5	5		1	2100	2	5		1	2100	2	5		1	2100	1	5		1	2100	1	5
2	2100	5	5		2	2100	5	5		2	2100	5	5		2	2100	5	5		2	2100	5	5		2	2100	5	5		2	2100	2	5		2	2100	2	5		2	2100	1	5		2	2100	1	5
3	2100	5	5		3	2100	5	5		3	2100	5	5		3	2100	5	5		3	2100	5	5		3	2100	5	5		3	2100	4	5		3	2100	2	5		3	2100	2	5		3	2100	2	5
4	2100	5	5		4	2100	5	5		4	2100	5	5		4	2100	5	5		4	2100	5	5		4	2100	5	5		4	2100	3	5		4	2100	2	5		4	2100	2	5		4	2100	2	5
1	2740	5	5		1	2740	5	5		1	2740	5	5		1	2740	3	5		1	2740	3	5		1	2740	3	5		1	2740	2	5		1	2740	2	5		1	2740	2	5		1	2740	2	5
2	2740	5	5		2	2740	5	5		2	2740	5	5		2	2740	5	5		2	2740	5	5		2	2740	5	5		2	2740	5	5		2	2740	5	5		2	2740	3	5		2	2740	3	5
3	2740	5	5		3	2740	5	5		3	2740	5	5		3	2740	4	5		3	2740	2	5		3	2740	1	5		3	2740	1	5		3	2740	1	5		3	2740	1	5		3	2740	1	5
4	2740	5	5		4	2740	5	5		4	2740	5	5		4	2740	5	5		4	2740	5	5		4	2740	5	5		4	2740	3	5		4	2740	2	5		4	2740	1	5		4	2740	1	5
1	4390	5	5		1	4390	5	5		1	4390	3	5		1	4390	0	5		1	4390	0	5		1	4390	0	5		1	4390	0	5		1	4390	0	5		1	4390	0	5		1	4390	0	5
2	4390	5	5		2	4390	5	5		2	4390	3	5		2	4390	1	5		2	4390	0	5		2	4390	0	5		2	4390	0	5		2	4390	0	5		2	4390	0	5		2	4390	0	5
3	4390	5	5		3	4390	5	5		3	4390	4	5		3	4390	4	5		3	4390	2	5		3	4390	2	5		3	4390	1	5		3	4390	0	5		3	4390	0	5		3	4390	0	5
4	4390	5	5		4	4390	5	5		4	4390	4	5		4	4390	2	5		4	4390	0	5		4	4390	0	5		4	4390	0	5		4	4390	0	5		4	4390	0	5		4	4390	0	5
1	10625	5	5		1	10625	5	5		1	10625	0	5		1	10625	0	5		1	10625	0	5		1	10625	0	5		1	10625	0	5		1	10625	0	5		1	10625	0	5		1	10625	0	5
2	10625	5	5		2	10625	5	5		2	10625	2	5		2	10625	0	5		2	10625	0	5		2	10625	0	5		2	10625	0	5		2	10625	0	5		2	10625	0	5		2	10625	0	5
3	10625	5	5		3	10625	5	5		3	10625	0	5		3	10625	0	5		3	10625	0	5		3	10625	0	5		3	10625	0	5		3	10625	0	5		3	10625	0	5		3	10625	0	5
4	10625	5	5		4	10625	5	5		4	10625	2	5		4	10625	1	5		4	10625	0	5		4	10625	0	5		4	10625	0	5		4	10625	0	5		4	10625	0	5		4	10625	0	5
1	20900	5	5		1	20900	5	5		1	20900	0	5		1	20900	0	5		1	20900	0	5		1	20900	0	5		1	20900	0	5		1	20900	0	5		1	20900	0	5		1	20900	0	5
2	20900	5	5		2	20900	5	5		2	20900	0	5		2	20900	0	5		2	20900	0	5		2	20900	0	5		2	20900	0	5		2	20900	0	5		2	20900	0	5		2	20900	0	5
3	20900	5	5		3	20900	5	5		3	20900	0	5		3	20900	0	5		3	20900	0	5		3	20900	0	5		3	20900	0	5		3	20900	0	5		3	20900	0	5		3	20900	0	5
4	20900	5	5		4	20900	5	5		4	20900	0	5		4	20900	0	5		4	20900	0	5		4	20900	0	5		4	20900	0	5		4	20900	0	5		4	20900	0	5		4	20900	0	5
Treatment	Measured Zn	# Org w/o response	Total # organisms		Treatment	Measured Zn	# Org w/o response	Total # organisms		Treatment	Measured Zn	# Org w/o response	Total # organisms		Treatment	Measured Zn	# Org w/o response	Total # organisms		Treatment	Measured Zn	# Org w/o response	Total # organisms		Treatment	Measured Zn	# Org w/o response	Total # organisms		Treatment	Measured Zn	# Org w/o response	Total # organisms		Treatment	Measured Zn	# Org w/o response	Total # organisms		Treatment	Measured Zn	# Org w/o response	Total # organisms		Treatment	Measured Zn	# Org w/o response	Total # organisms
1	5	20	20		1	5	20	20		1	5	20	20		1	5	20	20		1	5	20	20		1	5	20	20		1	5	20	20		1	5	20	20		1	5	20	20		1	5	20	20
2	1080	20	20		2	1080	20	20		2	1080	20	20		2	1080	20	20		2	1080	20	20		2	1080	20	20		2	1080	15	20		2	1080	13	20		2	1080	12	20		2	1080	12	20
3	2100	20	20		3	2100	20	20		3	2100	20	20		3	2100	20	20		3	2100	20	20		3	2100	20	20		3	2100	11	20		3	2100	8	20		3	2100	6	20		3	2100	6	20
4	2740	20	20		4	2740	20	20		4	2740	20	20		4	2740	17	20		4	2740	15	20		4	2740	14	20		4	2740	11	20		4	2740	10	20		4	2740	7	20		4	2740	7	20
5	4390	20	20		5	4390	20	20		5	4390	14	20		5	4390	7	20		5	4390	2	20		5	4390	2	20		5	4390	1	20		5	4390	0	20		5	4390	0	20		5	4390	0	20
6	10625	20	20		6	10625	20	20		6	10625	4	20		6	10625	1	20		6	10625	0	20		6	10625	0	20		6	10625	0	20		6	10625	0	20		6	10625	0	20		6	10625	0	20
7	20900	20	20		7	20900	20	20		7	20900	0	20		7	20900	0	20		7	20900	0	20		7	20900	0	20		7	20900	0	20		7	20900	0	20		7	20900	0	20		7	20900	0	20
p	Xp	95% LCL	95% UCL		p	Xp	95% LCL	95% UCL		p	Xp	95% LCL	95% UCL		p	Xp	95% LCL	95% UCL		p	Xp	95% LCL	95% UCL		p	Xp	95% LCL	95% UCL		p	Xp	95% LCL	95% UCL		p	Xp	95% LCL	95% UCL		p	Xp	95% LCL	95% UCL		p	Xp	95% LCL	95% UCL
50	>20900				50	>20900				50	6512.5	5316.6	7977.3		50	4253	3554.1	5089.5		50	3270.6	2937.9	3640.9		50	3212.3	2883.8	3578.3		50	2137.9	1720.5	2656.5		50	1737.2	1341.8	2249.1		50	1452.8	1079.2	1955.8		50	1452.8	1079.2	1955.8
20					20					20	4381.8	3499.1	5487.2		20	2981.8	2471	3598.1		20	2728	2415.9	3080.5		20	2661.7	2355	3008.3		20	1191.8	833.15	1704.9		20	921.28	581.03	1460.8		20	772.71	447.54	1334.2		20	772.71	447.54	1334.2
10					10					10	3562	2717.4	4669.1		10	2476.6	1947.7	3149.1		10	2481.2	2135	2883.6		10	2412.5	2071.2	2810.1		10	878.12	542.62	1421.1		10	661.3	355.46	1230.3		10	555.51	266.06	1159.9		10	555.51	266.06	1159.9
1000 µg/L Zn	Rbt 8 hr				2000 µg/L Zn	Rbt 8 hr				4000 µg/L Zn
Observation (hours)	Survival	Mortality	Percent mortality		Observation (hours)	Survival	Mortality	Percent mortality		Treatment (hours)	Survival	Mortality	Percent mortality
1					1					1
3					3					3
6					6					6
8	5	0	0		8	5	0	0		8	4.25	0.75	0.15	0.191485
12					12					12
16					16					16
24					24					24
36					36					36
48					48					48
72					72					72
96	3	2	0.4	0.23094	96	1.5	3.5	0.7	0.11547	96	1.75	3.25	0.65	0.191485
[truncated: 6 more columns]

## Sheet: RBT_24h
Notes: used average of Day 0 and 1 ICP-MS data for all Zn concentrations																														Notes: used Day 0 ICP-MS Zn data for 1h treatment Zn concentrations
Analysis type:	Tolerance distribution				Analysis type:	Tolerance distribution				Analysis type:	Tolerance distribution				Analysis type:	Tolerance distribution				Analysis type:	Tolerance distribution				Analysis type:	Tolerance distribution				Analysis type:	Tolerance distribution				Analysis type:	Tolerance distribution				Analysis type:	Tolerance distribution				Analysis type:	Tolerance distribution
Model shape:	Gaussian distribution				Model shape:	Gaussian distribution				Model shape:	Gaussian distribution				Model shape:	Gaussian distribution				Model shape:	Gaussian distribution				Model shape:	Gaussian distribution				Model shape:	Gaussian distribution				Model shape:	Gaussian distribution				Model shape:	Gaussian distribution				Model shape:	Gaussian distribution
# Parameters:	3				# Parameters:	3				# Parameters:	3				# Parameters:	3				# Parameters:	3				# Parameters:	3				# Parameters:	3				# Parameters:	3				# Parameters:	3				# Parameters:	3
Transform:	Logarithm				Transform:	Logarithm				Transform:	Logarithm				Transform:	Logarithm				Transform:	Logarithm				Transform:	Logarithm				Transform:	Logarithm				Transform:	Logarithm				Transform:	Logarithm				Transform:	Logarithm
Treatment:	24h	Time:	1h		Treatment:	24h	Time:	3h		Treatment:	24h	Time:	6h		Treatment:	24h	Time:	8h		Treatment:	24h	Time:	12h		Treatment:	24	Time:	16h		Treatment:	24h	Time:	24h		Treatment:	24h	Time:	36h		Treatment:	24h	Time:	48h		Treatment:	24h	Time:	72h
Replicate	Measured Zn	# Org w/o response	Total # organisms		Replicate	Measured Zn	# Org w/o response	Total # organisms		Replicate	Measured Zn	# Org w/o response	Total # organisms		Replicate	Measured Zn	# Org w/o response	Total # organisms		Replicate	Measured Zn	# Org w/o response	Total # organisms		Replicate	Measured Zn	# Org w/o response	Total # organisms		Replicate	Measured Zn	# Org w/o response	Total # organisms		Replicate	Measured Zn	# Org w/o response	Total # organisms		Replicate	Measured Zn	# Org w/o response	Total # organisms		Replicate	Measured Zn	# Org w/o response	Total # organisms
1	5	5	5		1	5	5	5		1	5	5	5		1	5	5	5		1	5	5	5		1	5	5	5		1	5	5	5		1	5	5	5		1	5	5	5		1	5	5	5
2	5	5	5		2	5	5	5		2	5	5	5		2	5	5	5		2	5	5	5		2	5	5	5		2	5	5	5		2	5	5	5		2	5	5	5		2	5	5	5
3	5	5	5		3	5	5	5		3	5	5	5		3	5	5	5		3	5	5	5		3	5	5	5		3	5	5	5		3	5	5	5		3	5	5	5		3	5	5	5
4	5	5	5		4	5	5	5		4	5	5	5		4	5	5	5		4	5	5	5		4	5	5	5		4	5	5	5		4	5	5	5		4	5	5	5		4	5	5	5
1	548.5	5	5		1	548.5	5	5		1	548.5	5	5		1	548.5	5	5		1	548.5	5	5		1	548.5	4	5		1	548.5	1	5		1	548.5	0	5		1	548.5	0	5		1	548.5	0	5
2	548.5	5	5		2	548.5	5	5		2	548.5	5	5		2	548.5	5	5		2	548.5	5	5		2	548.5	4	5		2	548.5	1	5		2	548.5	0	5		2	548.5	0	5		2	548.5	0	5
3	548.5	5	5		3	548.5	5	5		3	548.5	5	5		3	548.5	5	5		3	548.5	5	5		3	548.5	5	5		3	548.5	3	5		3	548.5	1	5		3	548.5	1	5		3	548.5	1	5
4	548.5	5	5		4	548.5	5	5		4	548.5	5	5		4	548.5	5	5		4	548.5	5	5		4	548.5	5	5		4	548.5	4	5		4	548.5	2	5		4	548.5	2	5		4	548.5	2	5
1	1100	5	5		1	1100	5	5		1	1100	5	5		1	1100	5	5		1	1100	5	5		1	1100	4	5		1	1100	2	5		1	1100	0	5		1	1100	0	5		1	1100	0	5
2	1100	5	5		2	1100	5	5		2	1100	5	5		2	1100	5	5		2	1100	5	5		2	1100	5	5		2	1100	2	5		2	1100	0	5		2	1100	0	5		2	1100	0	5
3	1100	5	5		3	1100	5	5		3	1100	5	5		3	1100	5	5		3	1100	5	5		3	1100	5	5		3	1100	3	5		3	1100	0	5		3	1100	0	5		3	1100	0	5
4	1100	5	5		4	1100	5	5		4	1100	5	5		4	1100	5	5		4	1100	5	5		4	1100	4	5		4	1100	2	5		4	1100	1	5		4	1100	1	5		4	1100	1	5
1	2145	5	5		1	2145	5	5		1	2145	5	5		1	2145	5	5		1	2145	4	5		1	2145	4	5		1	2145	2	5		1	2145	2	5		1	2145	2	5		1	2145	2	5
2	2145	5	5		2	2145	5	5		2	2145	5	5		2	2145	5	5		2	2145	5	5		2	2145	5	5		2	2145	3	5		2	2145	2	5		2	2145	2	5		2	2145	2	5
3	2145	5	5		3	2145	5	5		3	2145	5	5		3	2145	5	5		3	2145	4	5		3	2145	3	5		3	2145	2	5		3	2145	0	5		3	2145	0	5		3	2145	0	5
4	2145	5	5		4	2145	5	5		4	2145	5	5		4	2145	5	5		4	2145	5	5		4	2145	4	5		4	2145	2	5		4	2145	0	5		4	2145	0	5		4	2145	0	5
1	3180	5	5		1	3180	5	5		1	3180	5	5		1	3180	4	5		1	3180	4	5		1	3180	1	5		1	3180	0	5		1	3180	0	5		1	3180	0	5		1	3180	0	5
2	3180	5	5		2	3180	5	5		2	3180	5	5		2	3180	3	5		2	3180	3	5		2	3180	0	5		2	3180	0	5		2	3180	0	5		2	3180	0	5		2	3180	0	5
3	3180	5	5		3	3180	5	5		3	3180	4	5		3	3180	3	5		3	3180	1	5		3	3180	0	5		3	3180	0	5		3	3180	0	5		3	3180	0	5		3	3180	0	5
4	3180	5	5		4	3180	5	5		4	3180	5	5		4	3180	5	5		4	3180	4	5		4	3180	1	5		4	3180	0	5		4	3180	0	5		4	3180	0	5		4	3180	0	5
1	4760	5	5		1	4760	5	5		1	4760	5	5		1	4760	5	5		1	4760	1	5		1	4760	0	5		1	4760	0	5		1	4760	0	5		1	4760	0	5		1	4760	0	5
2	4760	5	5		2	4760	5	5		2	4760	3	5		2	4760	1	5		2	4760	1	5		2	4760	0	5		2	4760	0	5		2	4760	0	5		2	4760	0	5		2	4760	0	5
3	4760	5	5		3	4760	5	5		3	4760	4	5		3	4760	1	5		3	4760	1	5		3	4760	0	5		3	4760	0	5		3	4760	0	5		3	4760	0	5		3	4760	0	5
4	4760	5	5		4	4760	5	5		4	4760	3	5		4	4760	2	5		4	4760	0	5		4	4760	0	5		4	4760	0	5		4	4760	0	5		4	4760	0	5		4	4760	0	5
1	10625	5	5		1	10625	5	5		1	10625	1	5		1	10625	0	5		1	10625	0	5		1	10625	0	5		1	10625	0	5		1	10625	0	5		1	10625	0	5		1	10625	0	5
2	10625	5	5		2	10625	5	5		2	10625	2	5		2	10625	0	5		2	10625	0	5		2	10625	0	5		2	10625	0	5		2	10625	0	5		2	10625	0	5		2	10625	0	5
3	10625	5	5		3	10625	5	5		3	10625	1	5		3	10625	0	5		3	10625	0	5		3	10625	0	5		3	10625	0	5		3	10625	0	5		3	10625	0	5		3	10625	0	5
4	10625	5	5		4	10625	5	5		4	10625	1	5		4	10625	0	5		4	10625	0	5		4	10625	0	5		4	10625	0	5		4	10625	0	5		4	10625	0	5		4	10625	0	5
Treatment	Measured Zn	# Org w/o response	Total # organisms		Treatment	Measured Zn	# Org w/o response	Total # organisms		Treatment	Measured Zn	# Org w/o response	Total # organisms		Treatment	Measured Zn	# Org w/o response	Total # organisms		Treatment	Measured Zn	# Org w/o response	Total # organisms		Treatment	Measured Zn	# Org w/o response	Total # organisms		Treatment	Measured Zn	# Org w/o response	Total # organisms		Treatment	Measured Zn	# Org w/o response	Total # organisms		Treatment	Measured Zn	# Org w/o response	Total # organisms		Treatment	Measured Zn	# Org w/o response	Total # organisms
1	5	20	20		1	5	20	20		1	5	20	20		1	5	20	20		1	5	20	20		1	5	20	20		1	5	20	20		1	5	20	20		1	5	20	20		1	5	20	20
2	548.5	20	20		2	548.5	20	20		2	548.5	20	20		2	548.5	20	20		2	548.5	20	20		2	548.5	18	20		2	548.5	9	20		2	548.5	3	20		2	548.5	3	20		2	548.5	3	20
3	1100	20	20		3	1100	20	20		3	1100	20	20		3	1100	20	20		3	1100	20	20		3	1100	18	20		3	1100	9	20		3	1100	1	20		3	1100	1	20		3	1100	1	20
4	2145	20	20		4	2145	20	20		4	2145	20	20		4	2145	20	20		4	2145	18	20		4	2145	16	20		4	2145	9	20		4	2145	4	20		4	2145	4	20		4	2145	4	20
5	3180	20	20		5	3180	20	20		5	3180	19	20		5	3180	15	20		5	3180	12	20		5	3180	2	20		5	3180	0	20		5	3180	0	20		5	3180	0	20		5	3180	0	20
6	4760	20	20		6	4760	20	20		6	4760	15	20		6	4760	9	20		6	4760	3	20		6	4760	0	20		6	4760	0	20		6	4760	0	20		6	4760	0	20		6	4760	0	20
7	10625	20	20		7	10625	20	20		7	10625	5	20		7	10625	0	20		7	10625	0	20		7	10625	0	20		7	10625	0	20		7	10625	0	20		7	10625	0	20		7	10625	0	20
p	Xp	95% LCL	95% UCL		p	Xp	95% LCL	95% UCL		p	Xp	95% LCL	95% UCL		p	Xp	95% LCL	95% UCL		p	Xp	95% LCL	95% UCL		p	Xp	95% LCL	95% UCL		p	Xp	95% LCL	95% UCL		p	Xp	95% LCL	95% UCL		p	Xp	95% LCL	95% UCL		p	Xp	95% LCL	95% UCL
50	>10625				50	>10625				50	7251.6	5784.6	9090.6		50	4347.2	3737.7	5056.1		50	3392	2972.3	3871		50	2553.2	2247.1	2901.1		50	721.12	446.95	1163.5		50	<549				50	<549	5	549		50	<549
20					20					20	4686.3	3710.5	5918.8		20	3258.4	2747.3	3864.5		20	2551.3	2131.7	3053.6		20	2115.3	1728.9	2588.1		20	261.43	117.92	579.63		20					20					20
10					10					10	3730.1	2773.6	5016.5		10	2802.5	2232	3518.9		10	2198.4	1725.9	2800.3		10	1923.9	1465	2526.7		10	156.77	57.405	428.16		10					10					10
																																			Mortality at LOEC:			0.85		Mortality at LOEC:			0.85		Mortality at LOEC:			0.85
																																			Because the slope in the vicinity of 50% mortality cannot be defined from the responses in the observations at 36h to 96h, no reliable concentration response curve can be defined from those data alone. However, if the slopes in the 24h exposure
																																			at 36 and 48h are assumed to be similar to the slopes in the 96h exposures at 24 and 36 h, which seems a reasonable assumptions since both tests had identical responses at 549 and 1100 µg/L, then the average slope (S) from 96h exposure,
																																			at 36 and 48 hours, could be used to constrain the curve shape in the vicinity of the LC50. This is done as entering 1.33215 as initial guess for S in TRAP, and the TRAP iterations found a local solution with a similar slope.
																																			However, beyond suggesting similar effect levels from 24 and 96h exposures, in that the probably EC50 of the 24h tests fell between 200 an 300 µg/L, these results are too uncertain to use in quantitative comparisons
																																			Slope (S):	1.33215		(Logistic equation)
																																			p	Xp	95% LCL	95% UCL		p	Xp	95% LCL	95% UCL		p	Xp	95% LCL	95% UCL
																																			50	215.58	164.71	282.16		50	215.58	164.71	282.16		50	215.58	164.71	282.16
																																			20					20					20
																																			10					10					10
																																			Similar results obtained from the Tolerance Distribution Model, Gaussian
																																			Using average std from 96h exposure, 36 and 48 hours
																																			as initial guess in TRAP		Std:	0.342145
																												2000 µg/L Zn					4000 µg/L Zn
																									Mortality	Percent mortality		Observation (hours)		Mortality	Percent mortality		Treatment (hours)	Survival	Mortality	Percent mortality
																												1					1
																												3					3
																												6					6
																							1000 µg/L Zn					8					8
																							Observation (hours)					12					12
																							1					16					16
																							3		2.75	0.55	0.1	24		2.75	0.55		24	0	5	1	0
																							6					36					36
																							8					48					48
																							12					72					72
																							16		4.75	0.95	0.1	96		4	0.8	0.23094	96	0	5	1	0
																							24
																							36
																							48
																							72
																							96
																													Rbt 24 hr
																													Survival
																								Rbt 24 hr
																								Survival
																													2.25
																													1
																								2.25
																								0.25
[truncated: 5 more columns]

[truncated: 1 more sheets: RBT_96h]
